# Supplementary material for: Evaluation of Quality of Life in Adult Celiac Patients Living in Lithuania and Their Compliance with a Gluten-Free Diet: A Pilot Study
Source: Medicina (Kaunas). 2025 Jul 16;61(7):1278. doi: 10.3390/medicina61071278 (PMC12300716; doi:10.3390/medicina61071278)
Supplement: Supplementary file 1 [file medicina-61-01278-s001.zip]

Archive with 1 entries (1 files):
- medicina-3739241-supplementary.xlsx
