# Supplementary material for: Evaluation of Quality of Life in Adult Celiac Patients Living in Lithuania and Their Compliance with a Gluten-Free Diet: A Pilot Study
Source: Medicina (Kaunas). 2025 Jul 16;61(7):1278. doi: 10.3390/medicina61071278 (PMC12300716; doi:10.3390/medicina61071278)
Supplement: Supplementary file 1 [file medicina-61-01278-s001.zip › medicina-3739241-supplementary.xlsx]

## Sheet: Table S1 Lithuanian
Timestamp	Amžius (metais)	Svoris (kg)	Ugis (cm)	Kiek Jums buvo metų, kai pirmą kartą buvo nustatyta celiakija?	1. Ar Jums diagnozuota celiakija (gliuteno netoleravimas)?	2.Kaip seniai Jums diagnozuota celiakija?	3. Ar laikotės begliutenės mitybos režimo?	4. Kaip ilgai laikotės begliutenės mitybos režimo?	Kiek ilgai laikotės begliutenės dietos (nurodykite metais, o jei trumpiau nei metus, tuomet mėnesiais, pvz. 3 metus ir 5 mėn.)	5. Kokią procentinę dalį laiko Jūs griežtai laikotės begliutenės mitybos režimo?	6. Jūsų lytis:	8. Koks Jūsų aukščiausias įgytas išsilavinimas?	9. Kur Jūs gyvenate:	Prašome parinkti kiekvienam teiginiui, atspindinčiam Jūsų savijautą sergant celiakija, po vieną tinkamą atsakymą ir pažymėti varnele: [Jaučiuosi apribota(s) šios ligos]	Prašome parinkti kiekvienam teiginiui, atspindinčiam Jūsų savijautą sergant celiakija, po vieną tinkamą atsakymą ir pažymėti varnele: [Nerimauju, kad mane vargins ši liga]	Prašome parinkti kiekvienam teiginiui, atspindinčiam Jūsų savijautą sergant celiakija, po vieną tinkamą atsakymą ir pažymėti varnele: [Nerimauju, kad ši liga sukels kitus sveikatos sutrikimus]	Prašome parinkti kiekvienam teiginiui, atspindinčiam Jūsų savijautą sergant celiakija, po vieną tinkamą atsakymą ir pažymėti varnele: [Jaudinuosi, kad ši liga padidins vėžio išsivystymo riziką]	Prašome parinkti kiekvienam teiginiui, atspindinčiam Jūsų savijautą sergant celiakija, po vieną tinkamą atsakymą ir pažymėti varnele: [Jaučiuosi socialiai stigmatizuota(s) (izoliuotas) dėl šios ligos]	Prašome parinkti kiekvienam teiginiui, atspindinčiam Jūsų savijautą sergant celiakija, po vieną tinkamą atsakymą ir pažymėti varnele: [Jaučiu ribotas galimybes pietauti/vakarieniauti su kolegomis]	Prašome parinkti kiekvienam teiginiui, atspindinčiam Jūsų savijautą sergant celiakija, po vieną tinkamą atsakymą ir pažymėti varnele: [Mano galimybės valgyti tam tikrus valgius, pvz. gimtadienio tortą ar picą, yra ribotos]	Prašome parinkti kiekvienam teiginiui, atspindinčiam Jūsų savijautą sergant celiakija, po vieną tinkamą atsakymą ir pažymėti varnele: [Jaučiu, kad begliutenės mitybos režimas yra pakankamas mano ligos gydymas]	Prašome parinkti kiekvienam teiginiui, atspindinčiam Jūsų savijautą sergant celiakija, po vieną tinkamą atsakymą ir pažymėti varnele: [Jaučiu, kad nėra pakankamo pasirinkimo gydant mano ligą]	Prašome parinkti kiekvienam teiginiui, atspindinčiam Jūsų savijautą sergant celiakija, po vieną tinkamą atsakymą ir pažymėti varnele: [Jaučiu depresiją dėl savo ligos]	Prašome parinkti kiekvienam teiginiui, atspindinčiam Jūsų savijautą sergant celiakija, po vieną tinkamą atsakymą ir pažymėti varnele: [Jaučiu baimę dėl savo ligos]	Prašome parinkti kiekvienam teiginiui, atspindinčiam Jūsų savijautą sergant celiakija, po vieną tinkamą atsakymą ir pažymėti varnele: [Jaučiu, kad žinau nepakankamai apie savo ligą]	Prašome parinkti kiekvienam teiginiui, atspindinčiam Jūsų savijautą sergant celiakija, po vieną tinkamą atsakymą ir pažymėti varnele: [Jaučiu, kad mano liga neįveikiama]	Prašome parinkti kiekvienam teiginiui, atspindinčiam Jūsų savijautą sergant celiakija, po vieną tinkamą atsakymą ir pažymėti varnele: [Patiriu socializacijos (bendravimo) sunkumų dėl savo ligos]	Prašome parinkti kiekvienam teiginiui, atspindinčiam Jūsų savijautą sergant celiakija, po vieną tinkamą atsakymą ir pažymėti varnele: [Man sudėtinga keliauti, ypač ilgesnį laiką, dėl mano ligos]	Prašome parinkti kiekvienam teiginiui, atspindinčiam Jūsų savijautą sergant celiakija, po vieną tinkamą atsakymą ir pažymėti varnele: [Jaučiu, kad dėl ligos negaliu gyventi normaliai]	Prašome parinkti kiekvienam teiginiui, atspindinčiam Jūsų savijautą sergant celiakija, po vieną tinkamą atsakymą ir pažymėti varnele: [Bijau valgyti, nes mano maistas gali būti užterštas]	Prašome parinkti kiekvienam teiginiui, atspindinčiam Jūsų savijautą sergant celiakija, po vieną tinkamą atsakymą ir pažymėti varnele: [Nerimauju, kad kas nors iš mano šeimos narių, turi padidėjusią riziką susirgti celiakija]	Prašome parinkti kiekvienam teiginiui, atspindinčiam Jūsų savijautą sergant celiakija, po vieną tinkamą atsakymą ir pažymėti varnele: [Jaučiu, kad visą laiką mąstau apie maistą]	Prašome parinkti kiekvienam teiginiui, atspindinčiam Jūsų savijautą sergant celiakija, po vieną tinkamą atsakymą ir pažymėti varnele: [Jaučiuosi susirūpinęs (-usi), kad ilgainiui mano sveikatos būklė gali pablogėti]	Prašome parinkti kiekvienam teiginiui, atspindinčiam Jūsų galimybes laikytis begliutenės mitybos režimo, po vieną tinkamą atsakymą ir pažymėti varnele: [Laikytis begliutenės dietos režimo man yra sunku]	Prašome parinkti kiekvienam teiginiui, atspindinčiam Jūsų galimybes laikytis begliutenės mitybos režimo, po vieną tinkamą atsakymą ir pažymėti varnele: [Produktai be gliuteno yra brangūs]	Prašome parinkti kiekvienam teiginiui, atspindinčiam Jūsų galimybes laikytis begliutenės mitybos režimo, po vieną tinkamą atsakymą ir pažymėti varnele: [Begliutenės mitybos režimas yra socialiai izoliuojantis]	Prašome parinkti kiekvienam teiginiui, atspindinčiam Jūsų galimybes laikytis begliutenės mitybos režimo, po vieną tinkamą atsakymą ir pažymėti varnele: [Produktai be gliuteno yra beskoniai]	Prašome parinkti kiekvienam teiginiui, atspindinčiam Jūsų galimybes laikytis begliutenės mitybos režimo, po vieną tinkamą atsakymą ir pažymėti varnele: [Draugai/Šeima nesupranta, kodėl aš turiu laikytis begliutenės mitybos režimo]	Prašome parinkti kiekvienam teiginiui, atspindinčiam Jūsų galimybes laikytis begliutenės mitybos režimo, po vieną tinkamą atsakymą ir pažymėti varnele: [Begliutenės mitybos režimo laikymasis mane trikdo]	Prašome parinkti kiekvienam teiginiui, atspindinčiam Jūsų galimybes laikytis begliutenės mitybos režimo, po vieną tinkamą atsakymą ir pažymėti varnele: [Prekybos centre sunku rasti maisto produktų be gliuteno]	Prašome parinkti kiekvienam teiginiui, atspindinčiam Jūsų galimybes laikytis begliutenės mitybos režimo, po vieną tinkamą atsakymą ir pažymėti varnele: [Kavinėse/restoranuose sunku rasti patiekalų, kurių sudėtyje nėra gliuteno]	Prašome parinkti kiekvienam teiginiui, atspindinčiam Jūsų galimybes laikytis begliutenės mitybos režimo, po vieną tinkamą atsakymą ir pažymėti varnele: [Nesilankau kavinėse/restoranuose, nes laikausi begliutenės mitybos režimo]	Prašome parinkti kiekvienam teiginiui, atspindinčiam Jūsų galimybes laikytis begliutenės mitybos režimo, po vieną tinkamą atsakymą ir pažymėti varnele: [Riboju savo socialinį gyvenimą todėl, kad laikausi begliutenės mitybos režimo]	Kiek kartų lankėtės pas gydytoją per praėjusius 12 mėnesių? (ligoninėje, poliklinikoje, išskyrus odontologą)	Kurios iš išvardintų ligų Jums buvo nustatytos arba gydytos per praėjusius 12 mėn.?	Kaip Jūs vertinate dabartinę savo sveikatos būklę?	Ar per praėjusį mėnesį (30 dienų) Jus vargino šie negalavimai [Skausmai krūtinėje fizinio krūvio metu]	Ar per praėjusį mėnesį (30 dienų) Jus vargino šie negalavimai [Sąnarių skausmai]	Ar per praėjusį mėnesį (30 dienų) Jus vargino šie negalavimai [Juosmens skausmai]
2017-09-25 09:43:48	23	65	165	23	Taip	Nuo pusmečio iki 1 metų	Taip	Nuo pusmečio iki 1 metų	7 mėn.	1	Moteris	Aukštasis (kolegija ir/arba universitetas	Mieste	Šiek tiek	Šiek tiek	Visai ne	Visai ne	Visai ne	Šiek tiek	Šiek tiek	Šiek tiek	Šiek tiek	Visai ne	Visai ne	Šiek tiek	Šiek tiek	Visai ne	Šiek tiek	Šiek tiek	Šiek tiek	Šiek tiek	Šiek tiek	Visai ne	Šiek tiek	Šiek tiek	Šiek tiek	Visai ne	Šiek tiek	Šiek tiek	Šiek tiek	Šiek tiek	Visai ne	Šiek tiek	10	Kitas	Gera	Ne	Ne	Ne
2017-09-25 10:20:19	38	73	168	37	Taip	Mažiau nei prieš pusmetį	Taip	Mažiau nei pusmetį	Maziau nei pusmeti	1	Moteris	Aukštasis (kolegija ir/arba universitetas	Kaime	Labai	Pakankamai	Pakankamai	Pakankamai	Visai ne	Visai ne	Visai ne	Labai	Labai	Visai ne	Visai ne	Visai ne	Labai	Visai ne	Visai ne	Visai ne	Visai ne	Visai ne	Labai	Šiek tiek	Visai ne	Pakankamai	Visai ne	Visai ne	Visai ne	Visai ne	Šiek tiek	Visai ne	Visai ne	Visai ne	12	Padidėjęs kraujo spaudimas (hipertenzija), Padidėjęs cholesterolio kiekis kraujyje (hipercholesterolemija), Kitas	Vidutiniška	Taip	Taip	Taip
2017-09-25 10:22:56	45	52	165	42	Taip	Nuo 1 iki 3 metų	Taip	Nuo 1 iki 3 metų	3 metai	1	Moteris	Aukštasis (kolegija ir/arba universitetas	Mieste	Pakankamai	Pakankamai	Šiek tiek	Šiek tiek	Pakankamai	Pakankamai	Labai	Šiek tiek	Pakankamai	Šiek tiek	Šiek tiek	Pakankamai	Pakankamai	Šiek tiek	Labai	Šiek tiek	Šiek tiek	Šiek tiek	Visai ne	Šiek tiek	Vidutiniškai	Labai	Vidutiniškai	Pakankamai	Šiek tiek	Vidutiniškai	Pakankamai	Labai	Labai	Vidutiniškai	5	Kitas	Vidutiniška	Ne	Ne	Taip
2017-09-25 10:33:03	32	78	176	28	Taip	Daugiau nei 3 metus	Taip	Ilgiau nei 3 metus	4 metus	0.75	Moteris	Aukštasis (kolegija ir/arba universitetas	Mieste	Pakankamai	Šiek tiek	Pakankamai	Pakankamai	Pakankamai	Labai	Labai	Šiek tiek	Pakankamai	Šiek tiek	Šiek tiek	Pakankamai	Šiek tiek	Visai ne	Šiek tiek	Šiek tiek	Šiek tiek	Labai	Visai ne	Šiek tiek	Šiek tiek	Labai	Vidutiniškai	Visai ne	Visai ne	Šiek tiek	Pakankamai	Labai	Pakankamai	Visai ne	10	Kitas	Vidutiniška	Ne	Taip	Taip
2017-09-25 10:38:51	26	46	152	25	Taip	Nuo 1 iki 3 metų	Taip	Nuo 1 iki 3 metų	1 ir 3 mėnesiai	1	Moteris	Aukštasis (kolegija ir/arba universitetas	Mieste	Labai	Labai	Labai	Labai	Pakankamai	Labai	Labai	Pakankamai	Labai	Šiek tiek	Pakankamai	Šiek tiek	Šiek tiek	Visai ne	Pakankamai	Pakankamai	Šiek tiek	Pakankamai	Labai	Labai	Šiek tiek	Labai	Pakankamai	Pakankamai	Visai ne	Pakankamai	Vidutiniškai	Labai	Labai	Šiek tiek	2	Gastritas arba opaligė, Kitas	Vidutiniška	Ne	Ne	Ne
2017-09-25 10:48:04	19	57	175	16	Taip	Nuo 1 iki 3 metų	Taip	Nuo 1 iki 3 metų	2metus ir 7mėn	0.75	Moteris	Vidurinis	Mieste	Šiek tiek	Visai ne	Pakankamai	Visai ne	Visai ne	Labai	Labai	Labai	Visai ne	Visai ne	Visai ne	Visai ne	Visai ne	Visai ne	Visai ne	Visai ne	Visai ne	Visai ne	Šiek tiek	Visai ne	Visai ne	Vidutiniškai	Visai ne	Visai ne	Visai ne	Visai ne	Šiek tiek	Pakankamai	Šiek tiek	Visai ne	3	Kitas	Gera	Ne	Ne	Ne
2017-09-25 10:55:48	43	81	174	42	Taip	Nuo pusmečio iki 1 metų	Taip	Nuo pusmečio iki 1 metų	8 mėn.	0.75	Moteris	Aukštasis (kolegija ir/arba universitetas	Gyvenvietėje	Pakankamai	Pakankamai	Pakankamai	Šiek tiek	Šiek tiek	Pakankamai	Pakankamai	Šiek tiek	Pakankamai	Visai ne	Pakankamai	Šiek tiek	Šiek tiek	Visai ne	Pakankamai	Šiek tiek	Pakankamai	Pakankamai	Visai ne	Šiek tiek	Pakankamai	Labai	Vidutiniškai	Visai ne	Visai ne	Vidutiniškai	Pakankamai	Labai	Pakankamai	Visai ne	8	Padidėjęs kraujo spaudimas (hipertenzija), Padidėjęs cholesterolio kiekis kraujyje (hipercholesterolemija), Kitas	Vidutiniška	Ne	Ne	Taip
2017-09-25 10:57:08	30	55	167	29	Taip	Nuo pusmečio iki 1 metų	Taip	Nuo pusmečio iki 1 metų	11 mėn	1	Moteris	Aukštasis (kolegija ir/arba universitetas	Mieste	Šiek tiek	Visai ne	Visai ne	Visai ne	Šiek tiek	Pakankamai	Šiek tiek	Visai ne	Visai ne	Visai ne	Visai ne	Visai ne	Visai ne	Visai ne	Visai ne	Visai ne	Visai ne	Visai ne	Šiek tiek	Visai ne	Visai ne	Labai	Visai ne	Visai ne	Šiek tiek	Visai ne	Pakankamai	Pakankamai	Pakankamai	Šiek tiek	2	Kitas	Gera	Ne	Ne	Ne
2017-09-25 11:03:18	35	60	170	30	Taip	Daugiau nei 3 metus	Taip	Ilgiau nei 3 metus	5metus	1	Moteris	Aukštasis (kolegija ir/arba universitetas	Mieste	Šiek tiek	Šiek tiek	Šiek tiek	Visai ne	Visai ne	Pakankamai	Pakankamai	Šiek tiek	Šiek tiek	Pakankamai	Šiek tiek	Labai	Šiek tiek	Visai ne	Šiek tiek	Visai ne	Šiek tiek	Šiek tiek	Šiek tiek	Šiek tiek	Šiek tiek	Pakankamai	Šiek tiek	Šiek tiek	Visai ne	Šiek tiek	Visai ne	Vidutiniškai	Šiek tiek	Visai ne	6	Gastritas arba opaligė	Vidutiniška	Ne	Taip	Taip
2017-09-25 11:11:35	42	54	172	36	Taip	Daugiau nei 3 metus	Taip	Ilgiau nei 3 metus	5 metus	1	Moteris	Aukštasis (kolegija ir/arba universitetas	Mieste	Šiek tiek	Visai ne	Šiek tiek	Visai ne	Visai ne	Pakankamai	Labai	Pakankamai	Šiek tiek	Visai ne	Visai ne	Visai ne	Visai ne	Visai ne	Šiek tiek	Visai ne	Visai ne	Šiek tiek	Visai ne	Visai ne	Visai ne	Pakankamai	Šiek tiek	Visai ne	Visai ne	Visai ne	Šiek tiek	Pakankamai	Šiek tiek	Šiek tiek	1	Kitas	Gera	Ne	Taip	Ne
2017-09-25 11:12:03	35	62	181	35	Taip	Mažiau nei prieš pusmetį	Taip	Mažiau nei pusmetį	1 mėn.	1	Moteris	Aukštasis (kolegija ir/arba universitetas	Mieste	Šiek tiek	Visai ne	Visai ne	Visai ne	Visai ne	Šiek tiek	Šiek tiek	Šiek tiek	Šiek tiek	Šiek tiek	Visai ne	Šiek tiek	Visai ne	Visai ne	Visai ne	Visai ne	Visai ne	Šiek tiek	Visai ne	Visai ne	Šiek tiek	Šiek tiek	Šiek tiek	Šiek tiek	Visai ne	Visai ne	Šiek tiek	Šiek tiek	Šiek tiek	Visai ne	2	Kitas	Gera	Ne	Ne	Ne
2017-09-25 11:13:20	30	52	172	27	Taip	Nuo 1 iki 3 metų	Taip	Nuo 1 iki 3 metų	2,5	1	Moteris	Aukštasis (kolegija ir/arba universitetas	Mieste	Šiek tiek	Šiek tiek	Šiek tiek	Pakankamai	Šiek tiek	Labai	Labai	Labai	Labai	Šiek tiek	Šiek tiek	Šiek tiek	Labai	Labai	Labai	Labai	Labai	Labai	Visai ne	Labai	Vidutiniškai	Labai	Labai	Šiek tiek	Visai ne	Labai	Pakankamai	Labai	Labai	Labai	10	Stuburo ligos, Gastritas arba opaligė, Kitas	Vidutiniška	Ne	Taip	Taip
2017-09-25 11:37:18	35	51	160	32	Taip	Daugiau nei 3 metus	Taip	Ilgiau nei 3 metus	3 metus ir 4 men.	1	Moteris	Aukštasis (kolegija ir/arba universitetas	Mieste	Šiek tiek	Visai ne	Šiek tiek	Šiek tiek	Šiek tiek	Pakankamai	Šiek tiek	Labai	Šiek tiek	Šiek tiek	Visai ne	Visai ne	Šiek tiek	Šiek tiek	Šiek tiek	Šiek tiek	Pakankamai	Pakankamai	Šiek tiek	Šiek tiek	Visai ne	Pakankamai	Šiek tiek	Šiek tiek	Šiek tiek	Šiek tiek	Šiek tiek	Vidutiniškai	Vidutiniškai	Šiek tiek	2	Kitas	Gera	Ne	Ne	Ne
2017-09-25 11:43:09	7	23	125	2	Taip	Daugiau nei 3 metus	Taip	Ilgiau nei 3 metus	5 metai	1	Moteris	Pradinis	Mieste	Pakankamai	Pakankamai	Pakankamai	Labai	Pakankamai	Labai	Labai	Pakankamai	Visai ne	Pakankamai	Pakankamai	Visai ne	Labai	Pakankamai	Labai	Pakankamai	Labai	Pakankamai	Pakankamai	Pakankamai	Pakankamai	Labai	Pakankamai	Vidutiniškai	Visai ne	Pakankamai	Vidutiniškai	Labai	Labai	Pakankamai	1	Kitas	Gana gera	Ne	Ne	Ne
2017-09-25 11:47:05	31	50	156	30	Taip	Nuo 1 iki 3 metų	Taip	Nuo 1 iki 3 metų	1 metai 7 mėn.	1	Moteris	Aukštasis (kolegija ir/arba universitetas	Mieste	Šiek tiek	Šiek tiek	Šiek tiek	Šiek tiek	Šiek tiek	Šiek tiek	Šiek tiek	Visai ne	Visai ne	Šiek tiek	Šiek tiek	Šiek tiek	Visai ne	Visai ne	Visai ne	Šiek tiek	Šiek tiek	Šiek tiek	Šiek tiek	Visai ne	Šiek tiek	Šiek tiek	Šiek tiek	Visai ne	Visai ne	Šiek tiek	Šiek tiek	Šiek tiek	Visai ne	Visai ne	1	Padidėjęs kraujo spaudimas (hipertenzija)	Gana gera	Ne	Ne	Taip
2017-09-25 12:52:33	48	70	172	46	Taip	Nuo 1 iki 3 metų	Taip	Nuo pusmečio iki 1 metų	apie 1,5 metus	0.75	Moteris	Aukštasis (kolegija ir/arba universitetas	Mieste	Labai	Pakankamai	Šiek tiek	Šiek tiek	Šiek tiek	Labai	Labai	Pakankamai	Labai	Šiek tiek	Šiek tiek	Labai	Šiek tiek	Labai	Labai	Labai	Pakankamai	Šiek tiek	Labai	Pakankamai	Labai	Pakankamai	Labai	Vidutiniškai	Labai	Labai	Pakankamai	Labai	Vidutiniškai	Šiek tiek	10	Krūtinės angina (skausmai krūtinėje fizinio krūvio metu), Reumatinis artritas, Stuburo ligos, Lėtinis bronchitas, emfizema (plaučių išsiplėtimas)	Gana gera	Taip	Taip	Taip
2017-09-25 12:59:47	19	64	169	18	Taip	Nuo pusmečio iki 1 metų	Taip	Nuo pusmečio iki 1 metų	Maždaug metus	1	Moteris	Vidurinis	Mieste	Šiek tiek	Visai ne	Visai ne	Visai ne	Visai ne	Visai ne	Pakankamai	Labai	Šiek tiek	Visai ne	Visai ne	Šiek tiek	Šiek tiek	Visai ne	Visai ne	Visai ne	Visai ne	Visai ne	Visai ne	Visai ne	Vidutiniškai	Labai	Šiek tiek	Visai ne	Visai ne	Visai ne	Visai ne	Vidutiniškai	Visai ne	Visai ne	3	Padidėjęs cukraus kiekis kraujyje, diabetas (cukraligė)	Gana gera	Ne	Ne	Ne
2017-09-25 13:17:14	35	63	168	31	Ne	Daugiau nei 3 metus	Taip	Ilgiau nei 3 metus	4 m.	1	Moteris	Aukštasis (kolegija ir/arba universitetas	Mieste	Pakankamai	Labai	Pakankamai	Visai ne	Šiek tiek	Labai	Labai	Labai	Visai ne	Visai ne	Visai ne	Visai ne	Labai	Šiek tiek	Šiek tiek	Šiek tiek	Šiek tiek	Šiek tiek	Labai	Visai ne	Pakankamai	Labai	Vidutiniškai	Pakankamai	Labai	Pakankamai	Labai	Labai	Vidutiniškai	Šiek tiek	1	Kitas	Gera	Ne	Ne	Ne
2017-09-25 13:37:03	36	62	173	33	Taip	Nuo 1 iki 3 metų	Taip	Nuo 1 iki 3 metų	2	1	Moteris	Aukštesnysis (anksčiau baigta aukštesnioji/profesinė mokykla)	Mieste	Šiek tiek	Šiek tiek	Šiek tiek	Visai ne	Šiek tiek	Šiek tiek	Šiek tiek	Visai ne	Šiek tiek	Visai ne	Visai ne	Šiek tiek	Visai ne	Visai ne	Šiek tiek	Visai ne	Šiek tiek	Šiek tiek	Šiek tiek	Šiek tiek	Šiek tiek	Šiek tiek	Šiek tiek	Visai ne	Šiek tiek	Visai ne	Šiek tiek	Šiek tiek	Šiek tiek	Visai ne	15	Kitas	Gana bloga	Taip	Taip	Taip
2017-09-25 14:23:57	60	67	167	56	Taip	Daugiau nei 3 metus	Taip	Ilgiau nei 3 metus	4 metai	1	Moteris	Aukštasis (kolegija ir/arba universitetas	Kaime	Pakankamai	Šiek tiek	Pakankamai	Šiek tiek	Pakankamai	Labai	Labai	Pakankamai	Pakankamai	Šiek tiek	Šiek tiek	Šiek tiek	Labai	Labai	Labai	Labai	Labai	Labai	Labai	Labai	Vidutiniškai	Labai	Labai	Labai	Visai ne	Labai	Labai	Labai	Labai	Labai	vieną kartą	Padidėjęs cholesterolio kiekis kraujyje (hipercholesterolemija)	Vidutiniška	Ne	Taip	Taip
2017-09-25 15:46:29	26	56	172	20	Ne	Daugiau nei 3 metus	Taip	Ilgiau nei 3 metus	6 metus	0.75	Moteris	Aukštasis (kolegija ir/arba universitetas	Mieste	Labai	Visai ne	Šiek tiek	Visai ne	Šiek tiek	Labai	Labai	Labai	Šiek tiek	Visai ne	Visai ne	Šiek tiek	Šiek tiek	Visai ne	Pakankamai	Visai ne	Visai ne	Šiek tiek	Visai ne	Visai ne	Pakankamai	Labai	Šiek tiek	Vidutiniškai	Visai ne	Visai ne	Visai ne	Labai	Šiek tiek	Visai ne	3	Kitas	Gana gera	Taip	Ne	Ne
2017-09-25 17:19:50	32	75	168	32	Ne	Mažiau nei prieš pusmetį	Taip	Mažiau nei pusmetį	2 mėnesius	1	Moteris	Aukštasis (kolegija ir/arba universitetas	Miestelyje	Labai	Šiek tiek	Šiek tiek	Šiek tiek	Visai ne	Labai	Labai	Labai	Visai ne	Šiek tiek	Visai ne	Šiek tiek	Šiek tiek	Visai ne	Šiek tiek	Pakankamai	Visai ne	Pakankamai	Pakankamai	Šiek tiek	Pakankamai	Labai	Vidutiniškai	Pakankamai	Visai ne	Vidutiniškai	Pakankamai	Pakankamai	Vidutiniškai	Šiek tiek	15	Kitas	Gera	Ne	Taip	Ne
2017-09-25 20:21:39	43	92	188	39	Taip	Daugiau nei 3 metus	Taip	Ilgiau nei 3 metus	4 metai	1	Vyras	Aukštesnysis (anksčiau baigta aukštesnioji/profesinė mokykla)	Mieste	Labai	Pakankamai	Šiek tiek	Šiek tiek	Šiek tiek	Pakankamai	Pakankamai	Visai ne	Šiek tiek	Šiek tiek	Šiek tiek	Šiek tiek	Labai	Labai	Visai ne	Labai	Labai	Visai ne	Visai ne	Šiek tiek	Pakankamai	Labai	Pakankamai	Vidutiniškai	Visai ne	Labai	Labai	Labai	Šiek tiek	Šiek tiek	Beveik kiekviena menesi	Padidėjęs kraujo spaudimas (hipertenzija), Kitas	Vidutiniška	Taip	Ne	Ne
2017-09-25 21:19:44	35	50	165	30	Ne	Daugiau nei 3 metus	Taip	Ilgiau nei 3 metus	7 metai	1	Moteris	Aukštasis (kolegija ir/arba universitetas	Mieste	Visai ne	Visai ne	Visai ne	Visai ne	Visai ne	Šiek tiek	Labai	Labai	Pakankamai	Visai ne	Visai ne	Visai ne	Visai ne	Visai ne	Pakankamai	Visai ne	Visai ne	Visai ne	Visai ne	Visai ne	Šiek tiek	Labai	Visai ne	Vidutiniškai	Šiek tiek	Visai ne	Pakankamai	Pakankamai	Pakankamai	Visai ne	5	Padidėjęs cholesterolio kiekis kraujyje (hipercholesterolemija), Kitas	Gana gera	Ne	Taip	Ne
2017-09-25 21:32:12	32	61	166	26	Taip	Daugiau nei 3 metus	Taip	Ilgiau nei 3 metus	6 m	1	Moteris	Aukštasis (kolegija ir/arba universitetas	Mieste	Šiek tiek	Šiek tiek	Šiek tiek	Šiek tiek	Šiek tiek	Šiek tiek	Šiek tiek	Šiek tiek	Šiek tiek	Visai ne	Šiek tiek	Šiek tiek	Šiek tiek	Visai ne	Šiek tiek	Šiek tiek	Šiek tiek	Šiek tiek	Šiek tiek	Šiek tiek	Šiek tiek	Šiek tiek	Visai ne	Visai ne	Visai ne	Šiek tiek	Šiek tiek	Šiek tiek	Visai ne	Šiek tiek	2	Padidėjęs kraujo spaudimas (hipertenzija)	Vidutiniška	Ne	Taip	Taip
2017-09-25 21:37:20	32	67	166	28	Ne	Daugiau nei 3 metus	Taip	Ilgiau nei 3 metus	4m	1	Moteris	Aukštasis (kolegija ir/arba universitetas	Kaime	Šiek tiek	Šiek tiek	Šiek tiek	Šiek tiek	Šiek tiek	Šiek tiek	Šiek tiek	Šiek tiek	Šiek tiek	Visai ne	Šiek tiek	Šiek tiek	Šiek tiek	Visai ne	Šiek tiek	Šiek tiek	Šiek tiek	Visai ne	Šiek tiek	Šiek tiek	Vidutiniškai	Labai	Visai ne	Šiek tiek	Visai ne	Šiek tiek	Labai	Labai	Šiek tiek	Visai ne	10	Gastritas arba opaligė, Kitas	Vidutiniška	Ne	Taip	Taip
2017-09-25 22:04:19	37	60	168	35	Taip	Nuo 1 iki 3 metų	Taip	Nuo 1 iki 3 metų	1 metus ir 9 men.	1	Moteris	Aukštasis (kolegija ir/arba universitetas	Mieste	Šiek tiek	Šiek tiek	Šiek tiek	Šiek tiek	Šiek tiek	Šiek tiek	Šiek tiek	Šiek tiek	Šiek tiek	Visai ne	Visai ne	Šiek tiek	Šiek tiek	Visai ne	Visai ne	Visai ne	Visai ne	Visai ne	Šiek tiek	Šiek tiek	Šiek tiek	Šiek tiek	Šiek tiek	Visai ne	Šiek tiek	Visai ne	Šiek tiek	Šiek tiek	Šiek tiek	Visai ne	10	Stuburo ligos	Vidutiniška	Taip	Taip	Taip
2017-09-25 22:04:46	38	62	164	37	Taip	Nuo pusmečio iki 1 metų	Taip	Nuo 1 iki 3 metų	2	0.75	Moteris	Aukštasis (kolegija ir/arba universitetas	Mieste	Labai	Pakankamai	Šiek tiek	Šiek tiek	Šiek tiek	Pakankamai	Pakankamai	Pakankamai	Pakankamai	Visai ne	Šiek tiek	Šiek tiek	Šiek tiek	Šiek tiek	Šiek tiek	Šiek tiek	Šiek tiek	Šiek tiek	Pakankamai	Šiek tiek	Pakankamai	Labai	Pakankamai	Pakankamai	Visai ne	Šiek tiek	Pakankamai	Pakankamai	Pakankamai	Pakankamai	1	Padidėjęs cholesterolio kiekis kraujyje (hipercholesterolemija), Stuburo ligos, Kitas	Vidutiniška	Ne	Ne	Taip
2017-09-25 22:54:55	22	56	164	1	Taip	Daugiau nei 3 metus	Taip	Ilgiau nei 3 metus	22m.	0.75	Moteris	Vidurinis	Mieste	Šiek tiek	Visai ne	Šiek tiek	Šiek tiek	Visai ne	Pakankamai	Labai	Pakankamai	Visai ne	Visai ne	Visai ne	Šiek tiek	Visai ne	Visai ne	Visai ne	Visai ne	Šiek tiek	Visai ne	Visai ne	Šiek tiek	Visai ne	Labai	Visai ne	Visai ne	Visai ne	Visai ne	Pakankamai	Labai	Šiek tiek	Visai ne	2	Kitas	Gana gera	Ne	Ne	Ne
2017-09-25 22:58:29	22	64	180	22	Taip	Mažiau nei prieš pusmetį	Taip	Mažiau nei pusmetį	3mėn.	1	Vyras	Vidurinis	Mieste	Pakankamai	Pakankamai	Šiek tiek	Pakankamai	Šiek tiek	Pakankamai	Labai	Šiek tiek	Labai	Pakankamai	Šiek tiek	Šiek tiek	Labai	Šiek tiek	Labai	Pakankamai	Pakankamai	Visai ne	Labai	Labai	Pakankamai	Labai	Pakankamai	Pakankamai	Visai ne	Šiek tiek	Labai	Labai	Šiek tiek	Šiek tiek	10	Padidėjęs cukraus kiekis kraujyje, diabetas (cukraligė), Gastritas arba opaligė, Kitas	Gana bloga	Ne	Ne	Ne
2017-09-25 23:00:26	39	53	164	35	Taip	Daugiau nei 3 metus	Taip	Ilgiau nei 3 metus	4 metus	1	Moteris	Aukštasis (kolegija ir/arba universitetas	Miestelyje	Pakankamai	Šiek tiek	Šiek tiek	Labai	Šiek tiek	Labai	Labai	Labai	Pakankamai	Šiek tiek	Šiek tiek	Pakankamai	Labai	Visai ne	Šiek tiek	Šiek tiek	Šiek tiek	Labai	Šiek tiek	Pakankamai	Visai ne	Pakankamai	Pakankamai	Visai ne	Šiek tiek	Vidutiniškai	Šiek tiek	Labai	Visai ne	Visai ne	1	Reumatinis artritas, Gastritas arba opaligė, Osteoporozė (kaulų retėjimas)	Gana gera	Taip	Taip	Ne
2017-09-25 23:02:08	36	60	176	33	Taip	Nuo 1 iki 3 metų	Taip	Nuo 1 iki 3 metų	Lygiai nuo tos dienos, kai patvirtino diagnozę - 3 metai	1	Moteris	Aukštasis (kolegija ir/arba universitetas	Mieste	Šiek tiek	Šiek tiek	Šiek tiek	Visai ne	Šiek tiek	Šiek tiek	Šiek tiek	Pakankamai	Pakankamai	Visai ne	Visai ne	Visai ne	Šiek tiek	Visai ne	Šiek tiek	Šiek tiek	Šiek tiek	Šiek tiek	Visai ne	Visai ne	Visai ne	Labai	Šiek tiek	Visai ne	Visai ne	Šiek tiek	Labai	Labai	Labai	Šiek tiek	1	Kitas	Gana gera	Ne	Taip	Taip
2017-09-26 08:29:00	41	62	161	40	Taip	Nuo pusmečio iki 1 metų	Taip	Nuo pusmečio iki 1 metų	1 metus	0.75	Moteris	Aukštasis (kolegija ir/arba universitetas	Mieste	Šiek tiek	Visai ne	Visai ne	Šiek tiek	Visai ne	Šiek tiek	Pakankamai	Pakankamai	Pakankamai	Visai ne	Visai ne	Šiek tiek	Šiek tiek	Visai ne	Šiek tiek	Šiek tiek	Šiek tiek	Šiek tiek	Šiek tiek	Šiek tiek	Šiek tiek	Šiek tiek	Šiek tiek	Šiek tiek	Šiek tiek	Vidutiniškai	Pakankamai	Vidutiniškai	Visai ne	Visai ne	Viną kartą	Kitas	Gera	Ne	Ne	Ne
2017-09-26 08:44:10	32	64	175	27	Taip	Daugiau nei 3 metus	Taip	Ilgiau nei 3 metus	5 metus ir 3 men.	1	Moteris	Vidurinis	Mieste	Šiek tiek	Visai ne	Visai ne	Visai ne	Šiek tiek	Šiek tiek	Šiek tiek	Labai	Labai	Visai ne	Visai ne	Visai ne	Visai ne	Visai ne	Šiek tiek	Visai ne	Visai ne	Šiek tiek	Šiek tiek	Visai ne	Visai ne	Vidutiniškai	Šiek tiek	Visai ne	Visai ne	Visai ne	Šiek tiek	Labai	Visai ne	Visai ne	6	Kitas	Gera	Ne	Taip	Taip
2017-09-26 09:02:22	32	58	164	2	Taip	Daugiau nei 3 metus	Taip	Ilgiau nei 3 metus	30 metų	0.75	Moteris	Aukštasis (kolegija ir/arba universitetas	Mieste	Šiek tiek	Pakankamai	Labai	Labai	Visai ne	Šiek tiek	Labai	Pakankamai	Pakankamai	Visai ne	Šiek tiek	Šiek tiek	Šiek tiek	Visai ne	Šiek tiek	Visai ne	Šiek tiek	Visai ne	Šiek tiek	Šiek tiek	Šiek tiek	Vidutiniškai	Vidutiniškai	Šiek tiek	Visai ne	Visai ne	Šiek tiek	Labai	Pakankamai	Visai ne	0	Širdies nepakankamumas	Vidutiniška	Taip	Ne	Ne
2017-09-26 09:17:12	31	66	170	30	Taip	Nuo pusmečio iki 1 metų	Taip	Nuo pusmečio iki 1 metų	10mėn	1	Moteris	Aukštasis (kolegija ir/arba universitetas	Mieste	Pakankamai	Šiek tiek	Šiek tiek	Visai ne	Šiek tiek	Labai	Labai	Labai	Šiek tiek	Šiek tiek	Visai ne	Šiek tiek	Visai ne	Visai ne	Šiek tiek	Pakankamai	Šiek tiek	Pakankamai	Pakankamai	Šiek tiek	Vidutiniškai	Labai	Šiek tiek	Vidutiniškai	Pakankamai	Vidutiniškai	Labai	Labai	Pakankamai	Vidutiniškai	5	Kitas	Gana gera	Ne	Ne	Ne
2017-09-26 11:02:38	41	63	169	41	Taip	Nuo pusmečio iki 1 metų	Taip	Nuo pusmečio iki 1 metų	6 mėn.	1	Moteris	Aukštasis (kolegija ir/arba universitetas	Mieste	Labai	Šiek tiek	Šiek tiek	Šiek tiek	Šiek tiek	Labai	Labai	Pakankamai	Pakankamai	Visai ne	Visai ne	Visai ne	Šiek tiek	Visai ne	Šiek tiek	Šiek tiek	Visai ne	Šiek tiek	Visai ne	Visai ne	Vidutiniškai	Labai	Šiek tiek	Visai ne	Visai ne	Šiek tiek	Pakankamai	Labai	Pakankamai	Visai ne	3	Kitas	Gera	Ne	Ne	Ne
2017-09-26 11:19:20	34	57	173	29	Taip	Daugiau nei 3 metus	Taip	Ilgiau nei 3 metus	5 metai ir 5 mėnesiai	1	Moteris	Aukštasis (kolegija ir/arba universitetas	Mieste	Pakankamai	Šiek tiek	Labai	Šiek tiek	Šiek tiek	Labai	Pakankamai	Pakankamai	Labai	Šiek tiek	Šiek tiek	Šiek tiek	Šiek tiek	Visai ne	Šiek tiek	Pakankamai	Šiek tiek	Šiek tiek	Labai	Šiek tiek	Vidutiniškai	Labai	Šiek tiek	Visai ne	Visai ne	Šiek tiek	Labai	Pakankamai	Visai ne	Visai ne	6	Kitas	Vidutiniška	Ne	Ne	Taip
2017-09-26 14:12:01	30	117	197	30	Taip	Mažiau nei prieš pusmetį	Taip	Mažiau nei pusmetį	3 nen	1	Vyras	Aukštasis (kolegija ir/arba universitetas	Mieste	Labai	Pakankamai	Pakankamai	Pakankamai	Visai ne	Visai ne, Labai	Labai	Šiek tiek, Labai	Labai	Visai ne	Visai ne	Šiek tiek	Pakankamai	Visai ne	Pakankamai	Pakankamai	Pakankamai	Pakankamai	Šiek tiek	Šiek tiek	Labai	Labai	Pakankamai	Pakankamai	Vidutiniškai	Pakankamai	Pakankamai	Labai	Pakankamai	Vidutiniškai	2	Padidėjęs kraujo spaudimas (hipertenzija), Gastritas arba opaligė, Kitas	Vidutiniška	Ne	Taip	Taip
2017-09-26 17:10:04	53	50	156	50	Taip	Daugiau nei 3 metus	Taip	Ilgiau nei 3 metus	3 metus ir 6 mėn.	1	Moteris	Aukštesnysis (anksčiau baigta aukštesnioji/profesinė mokykla)	Mieste	Šiek tiek	Visai ne	Visai ne	Visai ne	Visai ne	Šiek tiek	Šiek tiek	Šiek tiek	Visai ne	Visai ne	Visai ne	Visai ne	Visai ne	Visai ne	Šiek tiek	Visai ne	Šiek tiek	Visai ne	Visai ne	Visai ne	Šiek tiek	Šiek tiek	Šiek tiek	Šiek tiek	Visai ne	Visai ne	Šiek tiek	Šiek tiek	Visai ne	Šiek tiek	5	Stuburo ligos, Gastritas arba opaligė, Osteoporozė (kaulų retėjimas), Kitas	Gana gera	Ne	Ne	Taip
2017-09-26 17:50:04	23	82	184	1	Taip	Nuo pusmečio iki 1 metų	Taip	Ilgiau nei 3 metus	22 metus	0.75	Vyras	Aukštasis (kolegija ir/arba universitetas	Miestelyje	Pakankamai	Labai	Labai	Labai	Pakankamai	Labai	Labai	Šiek tiek	Šiek tiek	Šiek tiek	Šiek tiek	Pakankamai	Labai	Visai ne	Šiek tiek	Pakankamai	Pakankamai	Visai ne	Šiek tiek	Labai	Vidutiniškai	Labai	Labai	Labai	Pakankamai	Pakankamai	Labai	Labai	Vidutiniškai	Pakankamai	5 kartus	Lėtinis bronchitas, emfizema (plaučių išsiplėtimas), Kitas	Vidutiniška	Ne	Taip	Ne
2017-09-26 21:08:19	43	55	162	41	Taip	Nuo 1 iki 3 metų	Taip	Nuo 1 iki 3 metų	1 metus ir 3 menesius	1	Moteris	Aukštasis (kolegija ir/arba universitetas	Mieste	Šiek tiek	Šiek tiek	Šiek tiek	Šiek tiek	Visai ne	Šiek tiek	Labai	Pakankamai	Pakankamai	Visai ne	Šiek tiek	Šiek tiek	Visai ne	Visai ne	Šiek tiek	Visai ne	Šiek tiek	Šiek tiek	Visai ne	Šiek tiek	Šiek tiek	Pakankamai	Visai ne	Visai ne	Visai ne	Visai ne	Vidutiniškai	Vidutiniškai	Šiek tiek	Visai ne	0	Kitas	Gera	Ne	Ne	Ne
2017-09-26 21:37:05	55	57	176	49	Ne	Daugiau nei 3 metus	Taip	Ilgiau nei 3 metus	6metai	1	Moteris	Aukštasis (kolegija ir/arba universitetas	Miestelyje	Šiek tiek	Visai ne	Visai ne	Visai ne	Visai ne	Šiek tiek	Labai	Labai	Visai ne	Šiek tiek	Visai ne	Visai ne	Visai ne	Visai ne	Šiek tiek	Visai ne	Visai ne	Šiek tiek	Visai ne	Visai ne	Visai ne	Pakankamai	Šiek tiek	Visai ne	Visai ne	Visai ne	Visai ne	Šiek tiek	Vidutiniškai	Šiek tiek	1	Osteoporozė (kaulų retėjimas)	Gana gera	Ne	Ne	Taip
2017-09-26 22:12:34	18	67	178	14	Taip	Daugiau nei 3 metus	Taip	Nuo pusmečio iki 1 metų	daugiau nei 3 metus	1	Moteris	Vidurinis	Mieste	Šiek tiek	Visai ne	Visai ne	Visai ne	Visai ne, Pakankamai	Pakankamai	Visai ne	Pakankamai	Visai ne	Visai ne	Visai ne	Visai ne	Pakankamai	Visai ne	Pakankamai	Visai ne	Šiek tiek	Visai ne	Labai	Visai ne	Šiek tiek	Labai	Pakankamai	Visai ne, Šiek tiek	Visai ne	Visai ne	Pakankamai	Labai	Labai	Šiek tiek	1	Kitas	Gana gera	Taip	Ne	Ne
2017-09-27 21:37:06	43	63	167	43	Taip	Mažiau nei prieš pusmetį	Taip	Mažiau nei pusmetį	3 savaitės	0.75	Moteris	Aukštasis (kolegija ir/arba universitetas	Mieste	Šiek tiek	Šiek tiek	Šiek tiek	Šiek tiek	Visai ne	Šiek tiek	Šiek tiek	Visai ne	Šiek tiek	Visai ne	Šiek tiek	Šiek tiek	Šiek tiek	Visai ne	Visai ne	Šiek tiek	Šiek tiek	Šiek tiek	Šiek tiek	Šiek tiek	Šiek tiek	Šiek tiek	Šiek tiek	Visai ne, Šiek tiek	Visai ne	Šiek tiek	Šiek tiek	Šiek tiek	Šiek tiek	Šiek tiek	3	Gastritas arba opaligė	Gana bloga	Ne	Ne	Taip
2017-09-28 21:18:53	30	43	162	30	Taip	Mažiau nei prieš pusmetį	Taip	Mažiau nei pusmetį	4 mėn.	0.75	Moteris	Aukštasis (kolegija ir/arba universitetas	Mieste	Šiek tiek	Šiek tiek	Šiek tiek	Šiek tiek	Visai ne	Šiek tiek	Pakankamai	Pakankamai	Visai ne	Visai ne	Šiek tiek	Šiek tiek	Labai	Visai ne	Šiek tiek	Visai ne	Šiek tiek	Pakankamai	Pakankamai	Šiek tiek	Šiek tiek	Pakankamai	Šiek tiek	Šiek tiek	Visai ne	Šiek tiek	Šiek tiek	Šiek tiek	Visai ne	Visai ne	5	Kitas	Gana gera	Taip	Ne	Ne
2017-09-29 10:27:52	29	108	188	29	Taip	Mažiau nei prieš pusmetį	Taip	Mažiau nei pusmetį	4mėn	1	Vyras	Aukštasis (kolegija ir/arba universitetas	Mieste	Pakankamai	Šiek tiek	Šiek tiek	Visai ne	Šiek tiek	Pakankamai	Pakankamai	Pakankamai	Pakankamai	Šiek tiek	Visai ne	Šiek tiek	Šiek tiek	Šiek tiek	Šiek tiek	Šiek tiek	Šiek tiek	Šiek tiek	Šiek tiek	Šiek tiek	Vidutiniškai	Pakankamai	Šiek tiek	Šiek tiek	Šiek tiek	Šiek tiek	Vidutiniškai	Pakankamai, Labai	Šiek tiek	Šiek tiek	20	Stuburo ligos, Kitas	Gana bloga	Ne	Ne	Taip
2017-10-04 07:55:54	34	154	170	33	Ne	Nuo pusmečio iki 1 metų	Taip	Nuo pusmečio iki 1 metų	6 mėn	1	Moteris	Vidurinis	Mieste	Šiek tiek	Visai ne	Šiek tiek	Visai ne	Pakankamai	Labai	Labai	Šiek tiek	Šiek tiek	Visai ne	Šiek tiek	Šiek tiek	Šiek tiek	Pakankamai	Pakankamai	Šiek tiek	Šiek tiek	Pakankamai	Šiek tiek	Šiek tiek	Šiek tiek	Labai	Pakankamai	Šiek tiek	Vidutiniškai	Visai ne	Šiek tiek	Labai	Labai	Vidutiniškai	25	Padidėjęs kraujo spaudimas (hipertenzija), Padidėjęs cholesterolio kiekis kraujyje (hipercholesterolemija), Kitas	Vidutiniška	Ne	Taip	Taip
2017-10-05 13:22:14	43	69	166	41	Taip	Nuo 1 iki 3 metų	Taip	Nuo 1 iki 3 metų	2metus 8men	1	Moteris	Aukštasis (kolegija ir/arba universitetas	Gyvenvietėje	Šiek tiek	Šiek tiek	Visai ne	Visai ne	Šiek tiek	Šiek tiek	Šiek tiek	Šiek tiek	Visai ne	Visai ne	Visai ne	Visai ne	Visai ne	Visai ne	Visai ne	Visai ne	Šiek tiek	Visai ne	Šiek tiek	Visai ne	Šiek tiek	Šiek tiek	Šiek tiek	Visai ne	Šiek tiek	Šiek tiek	Šiek tiek	Šiek tiek	Visai ne	Visai ne	1	Padidėjęs cholesterolio kiekis kraujyje (hipercholesterolemija), Stuburo ligos	Gana gera	Ne	Taip	Ne
2017-10-13 14:33:44	23	63	181	23	Taip	Mažiau nei prieš pusmetį	Taip	Mažiau nei pusmetį	4 mėn.	1	Moteris	Aukštasis (kolegija ir/arba universitetas	Mieste	Labai	Pakankamai	Pakankamai	Labai	Pakankamai	Labai	Labai	Pakankamai	Labai	Pakankamai	Pakankamai	Šiek tiek	Šiek tiek	Visai ne	Labai	Pakankamai	Labai	Pakankamai	Pakankamai	Pakankamai	Pakankamai	Labai	Pakankamai	Vidutiniškai	Šiek tiek	Pakankamai	Pakankamai	Labai	Labai	Šiek tiek	15	Stuburo ligos, Gastritas arba opaligė	Gana gera	Taip	Taip	Taip
2017-12-11 00:54:23	41	54	169	40	Taip	Nuo pusmečio iki 1 metų	Taip	Nuo pusmečio iki 1 metų	11 mėn.	1	Moteris	Aukštasis (kolegija ir/arba universitetas	Gyvenvietėje	Šiek tiek	Šiek tiek	Šiek tiek	Šiek tiek	Visai ne	Šiek tiek	Šiek tiek	Pakankamai	Šiek tiek	Visai ne	Visai ne	Šiek tiek	Šiek tiek	Visai ne	Šiek tiek	Šiek tiek	Šiek tiek	Šiek tiek	Visai ne	Šiek tiek	Šiek tiek	Labai	Pakankamai	Visai ne	Labai	Vidutiniškai	Vidutiniškai	Labai	Pakankamai	Visai ne	2	Padidėjęs kraujo spaudimas (hipertenzija)	Gana gera	Ne	Taip	Taip
2017-12-11 00:56:55	3	14	94	3	Taip	Nuo pusmečio iki 1 metų	Taip	Nuo pusmečio iki 1 metų	7 mėn	1	Vyras	Pradinis	Mieste	Šiek tiek	Visai ne	Šiek tiek	Visai ne	Šiek tiek	Šiek tiek	Šiek tiek	Labai	Pakankamai	Visai ne	Visai ne	Visai ne	Visai ne	Šiek tiek	Šiek tiek	Šiek tiek	Šiek tiek	Visai ne	Visai ne	Visai ne	Šiek tiek	Labai	Pakankamai	Vidutiniškai	Šiek tiek	Visai ne	Pakankamai	Pakankamai	Šiek tiek	Visai ne	keturi	Kitas	Gana gera	Ne	Ne	Ne
2017-12-11 01:00:43	24	50	156	21	Taip	Daugiau nei 3 metus	Taip	Ilgiau nei 3 metus	3 metus, 7 menesius	0.75	Moteris	Aukštasis (kolegija ir/arba universitetas	Mieste	Labai	Pakankamai	Labai	Labai	Labai	Labai	Pakankamai	Pakankamai	Labai	Šiek tiek	Pakankamai	Visai ne	Šiek tiek	Šiek tiek	Pakankamai	Pakankamai	Labai	Šiek tiek	Šiek tiek	Labai	Vidutiniškai	Pakankamai	Pakankamai	Vidutiniškai	Pakankamai	Vidutiniškai	Pakankamai	Pakankamai	Pakankamai	Pakankamai	2	Reumatinis artritas, Stuburo ligos, Gastritas arba opaligė	Gana gera	Taip	Taip	Taip
2017-12-11 01:12:17	9	35	140	8	Taip	Mažiau nei prieš pusmetį	Taip	Mažiau nei pusmetį	2 mėn	0.75	Moteris	Pradinis	Mieste	Visai ne	Visai ne	Šiek tiek	Pakankamai	Šiek tiek	Šiek tiek	Šiek tiek	Šiek tiek	Šiek tiek	Šiek tiek	Šiek tiek	Šiek tiek	Šiek tiek	Šiek tiek	Šiek tiek	Pakankamai	Šiek tiek	Visai ne	Visai ne	Šiek tiek	Visai ne	Labai	Vidutiniškai	Visai ne	Visai ne	Visai ne	Pakankamai	Labai	Visai ne	Visai ne	10	Padidėjęs cukraus kiekis kraujyje, diabetas (cukraligė), Bronchinė astma, Kitas	Gana gera	Ne	Ne	Ne
2017-12-11 05:27:45	41	72	176	38	Taip	Nuo 1 iki 3 metų	Taip	Nuo 1 iki 3 metų	3 metai	1	Moteris	Aukštasis (kolegija ir/arba universitetas	Gyvenvietėje	Šiek tiek	Visai ne	Šiek tiek	Pakankamai	Šiek tiek	Šiek tiek	Labai	Šiek tiek	Šiek tiek	Visai ne	Visai ne	Šiek tiek	Pakankamai	Visai ne	Pakankamai	Visai ne	Šiek tiek	Šiek tiek	Visai ne	Visai ne	Visai ne	Pakankamai	Šiek tiek	Vidutiniškai	Visai ne	Šiek tiek	Vidutiniškai	Vidutiniškai	Visai ne	Šiek tiek	4	Kitas	Gana gera	Ne	Taip	Ne
2017-12-11 06:24:39	60	61	167	56	Taip	Daugiau nei 3 metus	Taip	Ilgiau nei 3 metus	4	1	Moteris	Aukštasis (kolegija ir/arba universitetas	Kaime	Labai	Pakankamai	Pakankamai	Šiek tiek	Labai	Labai	Labai	Labai	Šiek tiek	Visai ne	Visai ne	Šiek tiek	Visai ne	Labai	Labai	Pakankamai	Labai	Pakankamai	Labai	Pakankamai	Vidutiniškai	Labai	Labai	Labai	Labai	Pakankamai	Vidutiniškai	Labai	Pakankamai	Labai	2	Padidėjęs cholesterolio kiekis kraujyje (hipercholesterolemija)	Gera	Ne	Taip	Taip
2017-12-11 07:46:52	58	98	168	47	Ne	Daugiau nei 3 metus	Taip	Ilgiau nei 3 metus	11 m.	1	Moteris	Aukštasis (kolegija ir/arba universitetas	Mieste	Pakankamai	Labai	Labai	Šiek tiek	Visai ne	Visai ne	Pakankamai	Labai	Pakankamai	Visai ne	Šiek tiek	Pakankamai	Pakankamai	Visai ne	Pakankamai	Visai ne	Pakankamai	Šiek tiek	Visai ne	Šiek tiek	Vidutiniškai	Labai	Šiek tiek	Vidutiniškai	Visai ne	Visai ne	Pakankamai	Pakankamai	Visai ne	Visai ne	-	Padidėjęs kraujo spaudimas (hipertenzija)	Gera	Ne	Taip	Ne
2017-12-11 08:34:39	29	60	166	26	Taip	Daugiau nei 3 metus	Taip	Ilgiau nei 3 metus	3 metus	1	Moteris	Aukštasis (kolegija ir/arba universitetas	Miestelyje	Labai	Labai	Pakankamai	Pakankamai	Labai	Labai	Labai	Visai ne	Visai ne	Šiek tiek	Pakankamai	Pakankamai	Pakankamai	Pakankamai	Labai	Labai	Labai	Labai	Labai	Labai	Vidutiniškai	Labai	Labai	Vidutiniškai	Šiek tiek	Šiek tiek	Labai	Labai	Labai	Labai	12	Padidėjęs kraujo spaudimas (hipertenzija), Gastritas arba opaligė, Kitas	Bloga	Taip	Taip	Ne
2017-12-11 08:56:32	54	96	158	53	Taip	Nuo 1 iki 3 metų	Taip	Nuo 1 iki 3 metų	1,6	1	Moteris	Aukštasis (kolegija ir/arba universitetas	Mieste	Visai ne	Šiek tiek	Šiek tiek	Pakankamai	Visai ne	Šiek tiek	Šiek tiek	Labai	Labai	Visai ne	Visai ne	Šiek tiek	Visai ne	Visai ne	Šiek tiek	Visai ne	Šiek tiek	Labai	Visai ne	Šiek tiek	Šiek tiek	Labai	Šiek tiek	Vidutiniškai	Visai ne	Visai ne	Pakankamai	Pakankamai	Visai ne	Visai ne	1	Stuburo ligos	Gana gera	Ne	Ne	Taip
2017-12-11 09:09:18	25	52	159	25	Taip	Mažiau nei prieš pusmetį	Taip	Mažiau nei pusmetį	4 mėnesius	1	Moteris	Aukštasis (kolegija ir/arba universitetas	Mieste	Šiek tiek	Visai ne	Šiek tiek	Šiek tiek	Visai ne	Šiek tiek	Šiek tiek	Visai ne	Šiek tiek	Visai ne	Visai ne	Šiek tiek	Šiek tiek	Visai ne	Visai ne	Visai ne	Šiek tiek	Šiek tiek	Visai ne	Šiek tiek	Visai ne	Šiek tiek	Visai ne	Visai ne	Visai ne	Visai ne	Šiek tiek	Šiek tiek	Visai ne	Visai ne	Iki 10 kartų	Kitas	Gana gera	Ne	Ne	Taip
2017-12-11 09:37:27	40	63	167	37	Taip	Daugiau nei 3 metus	Taip	Ilgiau nei 3 metus	3metus 3men	1	Moteris	Aukštasis (kolegija ir/arba universitetas	Mieste	Šiek tiek	Šiek tiek	Šiek tiek	Visai ne	Visai ne	Šiek tiek	Šiek tiek	Visai ne	Visai ne	Visai ne	Šiek tiek	Visai ne	Šiek tiek	Visai ne	Visai ne	Visai ne	Visai ne	Šiek tiek	Visai ne	Šiek tiek	Visai ne	Šiek tiek	Šiek tiek	Visai ne	Visai ne	Visai ne	Šiek tiek	Šiek tiek	Šiek tiek	Visai ne	3kartus	Kitas	Gana gera	Ne	Ne	Ne
2017-12-11 09:56:42	42	65	160	41	Taip	Mažiau nei prieš pusmetį	Taip	Mažiau nei pusmetį	1 mėn	0.75	Moteris	Aukštasis (kolegija ir/arba universitetas	Mieste	Labai	Labai	Labai	Labai	Pakankamai	Labai	Labai	Pakankamai	Labai	Pakankamai	Labai	Labai	Pakankamai	Labai	Labai	Pakankamai	Labai	Labai	Pakankamai, Labai	Labai	Pakankamai	Labai	Labai	Pakankamai	Labai	Pakankamai	Labai	Labai	Labai	Pakankamai	Šiais metais man nustatė celekiją, tad daug kartų lankiausi pas gyditojus	Širdies nepakankamumas, Kitas	Vidutiniška	Ne	Ne	Ne
2017-12-11 14:55:13	29	61	176	28	Taip	Nuo 1 iki 3 metų	Taip	Nuo 1 iki 3 metų	1 metus ir 6 menesius	1	Moteris	Aukštasis (kolegija ir/arba universitetas	Mieste	Labai	Labai	Labai	Pakankamai	Visai ne	Labai	Labai	Labai	Šiek tiek	Šiek tiek	Šiek tiek	Pakankamai	Labai	Visai ne	Labai	Pakankamai	Pakankamai	Šiek tiek	Labai	Pakankamai	Pakankamai	Labai	Pakankamai	Vidutiniškai	Visai ne	Pakankamai	Labai	Labai	Labai	Pakankamai	5	Padidėjęs cukraus kiekis kraujyje, diabetas (cukraligė)	Vidutiniška	Ne	Taip	Ne
2017-12-11 15:10:10	32	58	164	2	Taip	Daugiau nei 3 metus	Taip	Ilgiau nei 3 metus	30 metų	0.75	Moteris	Aukštasis (kolegija ir/arba universitetas	Mieste	Šiek tiek	Šiek tiek	Šiek tiek	Šiek tiek	Šiek tiek	Šiek tiek	Labai	Pakankamai	Pakankamai	Visai ne	Visai ne	Šiek tiek	Šiek tiek	Visai ne	Visai ne	Visai ne	Pakankamai	Labai	Labai	Šiek tiek	Šiek tiek	Labai	Pakankamai	Vidutiniškai	Visai ne	Šiek tiek	Pakankamai	Labai	Pakankamai	Vidutiniškai	1	Krūtinės angina (skausmai krūtinėje fizinio krūvio metu)	Vidutiniška	Taip	Ne	Ne
2017-12-11 17:55:34	33	53	167	33	Ne	Mažiau nei prieš pusmetį	Taip	Mažiau nei pusmetį	4	0.25	Moteris	Aukštasis (kolegija ir/arba universitetas	Mieste	Šiek tiek	Šiek tiek	Labai	Labai	Pakankamai	Pakankamai	Labai	Pakankamai	Labai	Visai ne	Šiek tiek	Labai	Labai	Visai ne	Visai ne	Visai ne	Šiek tiek	Pakankamai	Šiek tiek	Šiek tiek	Šiek tiek	Pakankamai	Vidutiniškai	Vidutiniškai	Šiek tiek	Šiek tiek	Šiek tiek	Vidutiniškai	Šiek tiek	Visai ne	5	Kitas	Gana gera	Ne	Ne	Ne
2017-12-11 18:28:06	34	54	167	28	Taip	Nuo pusmečio iki 1 metų	Ne	Mažiau nei pusmetį	nesilaikau dar	0.25	Moteris	Aukštesnysis (anksčiau baigta aukštesnioji/profesinė mokykla)	Mieste	Šiek tiek	Šiek tiek	Šiek tiek	Šiek tiek	Šiek tiek	Šiek tiek	Šiek tiek	Šiek tiek	Šiek tiek	Šiek tiek	Šiek tiek	Šiek tiek	Šiek tiek	Šiek tiek	Šiek tiek	Šiek tiek	Šiek tiek	Šiek tiek	Šiek tiek	Šiek tiek	Šiek tiek	Šiek tiek	Šiek tiek	Šiek tiek	Šiek tiek	Šiek tiek	Šiek tiek	Šiek tiek	Šiek tiek	Šiek tiek	12	Kitas	Bloga	Ne	Ne	Ne
2017-12-11 19:26:09	54	68	167	53	Taip	Nuo 1 iki 3 metų	Taip	Nuo 1 iki 3 metų	1,5 metų	1	Moteris	Aukštasis (kolegija ir/arba universitetas	Mieste	Pakankamai	Pakankamai	Pakankamai	Pakankamai	Pakankamai	Pakankamai	Pakankamai	Šiek tiek	Šiek tiek	Šiek tiek	Šiek tiek	Labai	Labai	Šiek tiek	Labai	Labai	Labai	Labai	Šiek tiek	Labai	Vidutiniškai	Pakankamai	Labai	Vidutiniškai	Visai ne	Vidutiniškai	Vidutiniškai	Vidutiniškai	Vidutiniškai	Vidutiniškai	6	Padidėjęs cholesterolio kiekis kraujyje (hipercholesterolemija), Gastritas arba opaligė, Osteoporozė (kaulų retėjimas)	Gana bloga	Ne	Taip	Taip
2017-12-11 19:55:06	54	68	167	53	Taip	Nuo 1 iki 3 metų	Taip	Nuo 1 iki 3 metų	1,5 metų	1	Moteris	Aukštasis (kolegija ir/arba universitetas	Mieste	Pakankamai	Pakankamai	Pakankamai	Pakankamai	Pakankamai	Pakankamai	Pakankamai	Šiek tiek	Šiek tiek	Šiek tiek	Šiek tiek	Labai	Labai	Šiek tiek	Labai	Labai	Labai	Labai	Šiek tiek	Labai	Vidutiniškai	Pakankamai	Labai	Vidutiniškai	Visai ne	Vidutiniškai	Vidutiniškai	Vidutiniškai	Vidutiniškai	Vidutiniškai	6	Padidėjęs cholesterolio kiekis kraujyje (hipercholesterolemija), Gastritas arba opaligė, Osteoporozė (kaulų retėjimas)	Gana bloga	Ne	Taip	Taip
2017-12-11 21:32:07	34	57	169	33	Taip	Nuo pusmečio iki 1 metų	Taip	Nuo pusmečio iki 1 metų	10 mėnesiu	0.75	Moteris	Aukštasis (kolegija ir/arba universitetas	Mieste	Šiek tiek	Šiek tiek	Šiek tiek	Šiek tiek	Visai ne	Pakankamai	Pakankamai	Šiek tiek	Šiek tiek	Visai ne	Visai ne	Visai ne	Šiek tiek	Šiek tiek	Visai ne	Šiek tiek	Visai ne	Šiek tiek	Visai ne	Šiek tiek	Šiek tiek	Labai	Pakankamai	Šiek tiek	Labai	Šiek tiek	Pakankamai	Labai	Pakankamai	Šiek tiek	4	Kitas	Gana gera	Ne	Ne	Taip
2017-12-11 21:34:34	33	83	183	28	Ne	Daugiau nei 3 metus	Taip	Ilgiau nei 3 metus	4-5metus	1	Vyras	Aukštasis (kolegija ir/arba universitetas	Kaime	Pakankamai	Visai ne	Visai ne	Visai ne	Visai ne	Šiek tiek	Pakankamai	Pakankamai	Pakankamai	Visai ne	Visai ne	Visai ne	Visai ne	Visai ne	Šiek tiek	Visai ne	Šiek tiek	Šiek tiek	Visai ne	Visai ne	Šiek tiek	Vidutiniškai	Šiek tiek	Šiek tiek	Visai ne	Visai ne	Šiek tiek	Vidutiniškai	Vidutiniškai	Visai ne	0	Kitas	Gera	Ne	Ne	Ne
2017-12-11 22:49:50	36	54	168	34	Taip	Nuo 1 iki 3 metų	Taip	Nuo 1 iki 3 metų	2m. 11men	1	Moteris	Aukštasis (kolegija ir/arba universitetas	Mieste	Šiek tiek	Visai ne	Šiek tiek	Visai ne	Visai ne	Šiek tiek	Šiek tiek	Visai ne	Visai ne	Visai ne	Visai ne	Visai ne	Šiek tiek	Visai ne	Visai ne	Visai ne	Šiek tiek	Šiek tiek	Visai ne	Šiek tiek	Visai ne	Šiek tiek	Visai ne	Visai ne	Visai ne	Visai ne	Visai ne	Šiek tiek	Visai ne	Visai ne	2	Stuburo ligos	Vidutiniška	Ne	Ne	Ne
2017-12-11 23:19:19	7	17	116	6	Taip	Nuo 1 iki 3 metų	Taip	Nuo 1 iki 3 metų	1 metai 8 mėn.	1	Moteris	Pradinis	Kaime	Šiek tiek	Šiek tiek	Visai ne	Visai ne	Labai	Labai	Pakankamai	Labai	Pakankamai	Visai ne	Šiek tiek	Šiek tiek	Visai ne	Labai	Labai	Šiek tiek	Šiek tiek	Visai ne	Visai ne	Visai ne	Vidutiniškai	Labai	Labai	Visai ne	Labai	Labai	Pakankamai	Labai	Labai	Labai	4	Kitas	Gera	Ne	Ne	Ne
2017-12-12 14:15:51	36	60	176	33	Taip	Nuo 1 iki 3 metų	Taip	Nuo 1 iki 3 metų	Nuo pat ligos dianozavimo	1	Moteris	Aukštasis (kolegija ir/arba universitetas	Mieste	Šiek tiek	Visai ne	Šiek tiek	Šiek tiek	Šiek tiek	Šiek tiek	Šiek tiek	Visai ne	Visai ne	Visai ne	Visai ne	Pakankamai	Visai ne	Šiek tiek	Šiek tiek	Šiek tiek	Šiek tiek	Šiek tiek	Visai ne	Visai ne	Vidutiniškai	Pakankamai	Šiek tiek	Visai ne	Visai ne	Visai ne	Šiek tiek	Šiek tiek	Visai ne	Šiek tiek	1	Kitas	Gana gera	Taip	Taip	Taip
2017-12-13 01:32:51	26	57	160	26	Ne	Nuo pusmečio iki 1 metų	Taip	Nuo pusmečio iki 1 metų	7 mėnesiai	0.75	Moteris	Aukštasis (kolegija ir/arba universitetas	Mieste	Šiek tiek	Šiek tiek	Pakankamai	Šiek tiek	Šiek tiek	Šiek tiek	Šiek tiek	Šiek tiek	Pakankamai	Šiek tiek	Pakankamai	Visai ne	Šiek tiek	Šiek tiek	Labai	Labai	Šiek tiek	Labai	Pakankamai	Visai ne	Šiek tiek	Labai	Vidutiniškai	Vidutiniškai	Labai	Labai	Pakankamai	Pakankamai	Visai ne	Vidutiniškai	10	Gastritas arba opaligė	Vidutiniška	Ne	Ne	Ne
2018-01-13 21:27:36	43	67	167	14	Taip	Daugiau nei 3 metus	Taip	Ilgiau nei 3 metus	29	1	Moteris	Aukštasis (kolegija ir/arba universitetas	Mieste	Labai	Pakankamai	Labai	Labai	Labai	Labai	Labai	Visai ne	Pakankamai	Pakankamai	Pakankamai	Pakankamai	Pakankamai	Pakankamai	Labai	Labai	Labai	Labai	Labai	Labai	Labai	Pakankamai	Labai	Pakankamai	Šiek tiek	Pakankamai	Labai	Labai	Labai	Pakankamai	4	Padidėjęs kraujo spaudimas (hipertenzija), Padidėjęs cholesterolio kiekis kraujyje (hipercholesterolemija), Stuburo ligos, Gastritas arba opaligė	Vidutiniška	Ne	Taip	Ne
2018-01-15 16:47:48	40	66	162	40	Taip	Mažiau nei prieš pusmetį	Taip	Mažiau nei pusmetį	4 men	0.75	Moteris	Aukštesnysis (anksčiau baigta aukštesnioji/profesinė mokykla)	Mieste	Šiek tiek	Šiek tiek	Visai ne	Visai ne	Šiek tiek	Šiek tiek	Šiek tiek	Šiek tiek	Visai ne	Visai ne	Visai ne	Šiek tiek	Šiek tiek	Visai ne	Šiek tiek	Šiek tiek	Visai ne	Visai ne	Visai ne	Visai ne	Šiek tiek	Šiek tiek	Šiek tiek	Visai ne	Šiek tiek	Visai ne	Šiek tiek	Šiek tiek	Visai ne, Šiek tiek	Visai ne	4	Kitas	Vidutiniška	Taip	Taip	Ne
2018-04-28 10:11:01	34	45	164	33	Taip	Nuo pusmečio iki 1 metų	Taip	Nuo pusmečio iki 1 metų	6	1	Moteris	Aukštasis (kolegija ir/arba universitetas	Miestelyje	Labai	Pakankamai	Labai	Pakankamai	Labai	Labai	Labai	Pakankamai	Labai	Šiek tiek	Šiek tiek	Visai ne	Labai	Visai ne	Labai	Labai	Labai	Labai	Labai	Labai	Pakankamai	Labai	Labai	Šiek tiek	Visai ne	Labai	Labai	Labai	Labai	Labai	20	Stuburo ligos, Gastritas arba opaligė, Kitas	Vidutiniška	Taip	Taip	Taip
2019-12-05 19:34:30	12	70	159	12	Taip	Mažiau nei prieš pusmetį	Taip	Mažiau nei pusmetį	2 mėn.	0.75	Moteris	Pradinis	Kaime	Pakankamai	Labai	Pakankamai	Visai ne	Labai	Labai	Labai	Labai	Labai	Labai	Labai	Labai	Labai	Labai	Labai	Labai	Pakankamai	Labai	Labai	Labai	Labai	Pakankamai	Labai	Labai	Visai ne	Labai	Pakankamai	Labai	Vidutiniškai	Vidutiniškai	1	Kitas	Vidutiniška	Taip	Taip	Ne
2019-12-05 19:38:09	3	18	100	2	Taip	Nuo pusmečio iki 1 metų	Taip	Nuo pusmečio iki 1 metų	8 mėn	1	Vyras	Pradinis	Kaime	Labai	Labai	Labai	Labai	Labai	Labai	Labai	Šiek tiek	Labai	Labai	Labai	Labai	Labai	Labai	Labai	Labai	Labai	Labai	Labai	Labai	Labai	Labai	Labai	Labai	Labai	Labai	Labai	Labai	Labai	Labai	2	Kitas	Vidutiniška	Ne	Taip	Taip
2020-03-31 09:44:21	35	74	160	34	Taip	Nuo pusmečio iki 1 metų	Taip	Nuo pusmečio iki 1 metų	6 men	1	Moteris	Aukštasis (kolegija ir/arba universitetas	Miestelyje	Pakankamai	Šiek tiek, Pakankamai	Labai	Visai ne	Šiek tiek	Labai	Pakankamai	Pakankamai	Šiek tiek	Visai ne	Visai ne	Šiek tiek	Visai ne	Visai ne	Visai ne	Šiek tiek	Šiek tiek	Šiek tiek	Visai ne	Visai ne	Šiek tiek	Pakankamai	Vidutiniškai	Vidutiniškai	Pakankamai	Visai ne	Šiek tiek	Labai	Pakankamai	Visai ne, Šiek tiek	1 karta	Padidėjęs cholesterolio kiekis kraujyje (hipercholesterolemija)	Vidutiniška	Ne	Ne	Taip
2020-04-10 22:50:24	52	65	165	48	Taip	Daugiau nei 3 metus	Taip	Ilgiau nei 3 metus	4metus	1	Moteris	Aukštesnysis (anksčiau baigta aukštesnioji/profesinė mokykla)	Mieste	Šiek tiek	Visai ne	Visai ne	Visai ne	Visai ne	Visai ne	Šiek tiek	Šiek tiek	Šiek tiek	Visai ne	Visai ne	Šiek tiek	Šiek tiek	Visai ne	Visai ne	Visai ne	Visai ne	Visai ne	Visai ne	Visai ne	Visai ne	Šiek tiek	Visai ne	Visai ne	Visai ne	Visai ne	Visai ne	Šiek tiek	Visai ne	Visai ne	5kartus	Reumatinis artritas, Stuburo ligos	Vidutiniška	Ne	Taip	Ne
2020-05-19 15:03:31	51	95	180	51	Ne	Daugiau nei 3 metus	Taip	Mažiau nei pusmetį	1 mėnesį.	1	Vyras	Aukštesnysis (anksčiau baigta aukštesnioji/profesinė mokykla)	Mieste	Visai ne	Visai ne	Pakankamai	Šiek tiek	Visai ne	Visai ne	Labai	Visai ne	Visai ne	Visai ne	Visai ne	Visai ne	Visai ne	Visai ne	Visai ne	Visai ne	Pakankamai	Visai ne	Visai ne	Šiek tiek	Visai ne	Šiek tiek	Visai ne	Visai ne	Visai ne	Visai ne	Vidutiniškai	Labai	Visai ne	Visai ne	1	Gastritas arba opaligė	Vidutiniška	Ne	Taip	Ne
[truncated: 19 more columns]

## Sheet: Table S2 English
Timestamp	Age (years)	Weight (kg)	Height (cm)	At what age you were diagnosed by celiac disease?	Are you diagnosed celiac disease (gluten intolerance)?	2. How long ago you were diganosed by celiac disease?	3. Are you on glutem free diet?	4. How long have you been on gluten free diet?	How long have you been on gluten free diet (please indicate number of years or months, if the period is shorter than 12 months))	5. Which percent of your nutrition is gluten free?	6. Gender:	8.What is your highest education obtaiNod?	9. Where do you live:	I feel restricted by the celiac disease	I feel anxious about the disease	I feel anxious the celiac disease will cause other health issues	I feel anxious the celiac disease will cause cancer	I feel socially isolated because of disease	I feel having restricted possibilities to have meals with colleagues	I am restricted to eat some foods	I feel the gluten free diet is sufficient treatment for my disease	I feel lack of choise for the treatment of my disease	I feel depressed because of my disease	I feel fear because of my disease	I feel I have not sufficient knowledge about my disease	I feel my disease is impossible to overcome	I experience communication difficulties because of my disease	I experience difficulities to travel because of my disease	My life is not normal because of my disease	I am afraid to eat because my food could be contaminated	I am anxious my family members could have celiac disease	I feel I am always thinking about food	I fel anxious my health is getting worse with time	It's difficult for me to keep the gluten free diet	Gluten free products are expensive	Gluten free regimen is socially isolating	Gluten free products are tasteless	Myy family/friends do not understand why I should keep the gluten free regimen	I feel confused by keeping on gluten free regimen	It's difficult to find the gluten free products in the shopping mall	In the caffes and restaurants it's difficult to find gluten-free food	I avoid going to restaurant because I can't find appropriate food	I'm restricting my social life because of the disease	How many times did you attend doctor in the health center or hospital in the last 12 months (except dentist)	Which diseases were treated during the last 12 months?	How do you evaluate your health status now?	Did you have pain in chest while exercising during the last 30 days?	Did you have oain in joints during the last 30 days?	Did you have waist oain during the last 30 days?
43003.4	23	65	165	23	Yes	From half of the year to one year	Yes	From half of the year to one year	7 months	1	Female	Higher education (college and/or university)	City	A little	A little	Absolutely Not	Absolutely Not	Absolutely Not	A little	A little	A little	A little	Absolutely Not	Absolutely Not	A little	A little	Absolutely Not	A little	A little	A little	A little	A little	Absolutely Not	A little	A little	A little	Absolutely Not	A little	A little	A little	A little	Absolutely Not	A little	10	Other	Good	No	No	No
43003.4	38	73	168	37	Yes	Earlier than 6 months ago	Yes	Less than 6 months	Less than 6 months	1	Female	Higher education (college and/or university)	Village	Very much	Quite much	Quite much	Quite much	Absolutely Not	Absolutely Not	Absolutely Not	Very much	Very much	Absolutely Not	Absolutely Not	Absolutely Not	Very much	Absolutely Not	Absolutely Not	Absolutely Not	Absolutely Not	Absolutely Not	Very much	A little	Absolutely Not	Quite much	Absolutely Not	Absolutely Not	Absolutely Not	Absolutely Not	A little	Absolutely Not	Absolutely Not	Absolutely Not	12	Arterial hypertension	Moderate	Yes	Yes	Yes
43003.4	45	52	165	42	Yes	From 1 to 3 years	Yes	From 1 to 3 years	3 years	1	Female	Higher education (college and/or university)	City	Quite much	Quite much	A little	A little	Quite much	Quite much	Very much	A little	Quite much	A little	A little	Quite much	Quite much	A little	Very much	A little	A little	A little	Absolutely Not	A little	Moderately	Very much	Moderately	Quite much	A little	Moderately	Quite much	Very much	Very much	Moderately	5	Other	Moderate	No	No	Yes
43003.4	32	78	176	28	Yes	More than 3 years	Yes	Longer than 3 years	4 years	0.75	Female	Higher education (college and/or university)	City	Quite much	A little	Quite much	Quite much	Quite much	Very much	Very much	A little	Quite much	A little	A little	Quite much	A little	Absolutely Not	A little	A little	A little	Very much	Absolutely Not	A little	A little	Very much	Moderately	Absolutely Not	Absolutely Not	A little	Quite much	Very much	Quite much	Absolutely Not	10	Other	Moderate	No	Yes	Yes
43003.4	26	46	152	25	Yes	From 1 to 3 years	Yes	From 1 to 3 years	1 year and 3 months	1	Female	Higher education (college and/or university)	City	Very much	Very much	Very much	Very much	Quite much	Very much	Very much	Quite much	Very much	A little	Quite much	A little	A little	Absolutely Not	Quite much	Quite much	A little	Quite much	Very much	Very much	A little	Very much	Quite much	Quite much	Absolutely Not	Quite much	Moderately	Very much	Very much	A little	2	Gastritis	Moderate	No	No	No
43003.5	19	57	175	16	Yes	From 1 to 3 years	Yes	From 1 to 3 years	2 year and 7 months	0.75	Female	Secondary	City	A little	Absolutely Not	Quite much	Absolutely Not	Absolutely Not	Very much	Very much	Very much	Absolutely Not	Absolutely Not	Absolutely Not	Absolutely Not	Absolutely Not	Absolutely Not	Absolutely Not	Absolutely Not	Absolutely Not	Absolutely Not	A little	Absolutely Not	Absolutely Not	Moderately	Absolutely Not	Absolutely Not	Absolutely Not	Absolutely Not	A little	Quite much	A little	Absolutely Not	3	Other	Good	No	No	No
43003.5	43	81	174	42	Yes	From half of the year to one year	Yes	From half of the year to one year	8 months	0.75	Female	Higher education (college and/or university)	Town	Quite much	Quite much	Quite much	A little	A little	Quite much	Quite much	A little	Quite much	Absolutely Not	Quite much	A little	A little	Absolutely Not	Quite much	A little	Quite much	Quite much	Absolutely Not	A little	Quite much	Very much	Moderately	Absolutely Not	Absolutely Not	Moderately	Quite much	Very much	Quite much	Absolutely Not	8	Arterial hypertension	Moderate	No	No	Yes
43003.5	30	55	167	29	Yes	From half of the year to one year	Yes	From half of the year to one year	11 months	1	Female	Higher education (college and/or university)	City	A little	Absolutely Not	Absolutely Not	Absolutely Not	A little	Quite much	A little	Absolutely Not	Absolutely Not	Absolutely Not	Absolutely Not	Absolutely Not	Absolutely Not	Absolutely Not	Absolutely Not	Absolutely Not	Absolutely Not	Absolutely Not	A little	Absolutely Not	Absolutely Not	Very much	Absolutely Not	Absolutely Not	A little	Absolutely Not	Quite much	Quite much	Quite much	A little	2	Other	Good	No	No	No
43003.5	35	60	170	30	Yes	More than 3 years	Yes	Longer than 3 years	5 year	1	Female	Higher education (college and/or university)	City	A little	A little	A little	Absolutely Not	Absolutely Not	Quite much	Quite much	A little	A little	Quite much	A little	Very much	A little	Absolutely Not	A little	Absolutely Not	A little	A little	A little	A little	A little	Quite much	A little	A little	Absolutely Not	A little	Absolutely Not	Moderately	A little	Absolutely Not	6	Gastritis	Moderate	No	Yes	Yes
43003.5	42	54	172	36	Yes	More than 3 years	Yes	Longer than 3 years	5 year	1	Female	Higher education (college and/or university)	City	A little	Absolutely Not	A little	Absolutely Not	Absolutely Not	Quite much	Very much	Quite much	A little	Absolutely Not	Absolutely Not	Absolutely Not	Absolutely Not	Absolutely Not	A little	Absolutely Not	Absolutely Not	A little	Absolutely Not	Absolutely Not	Absolutely Not	Quite much	A little	Absolutely Not	Absolutely Not	Absolutely Not	A little	Quite much	A little	A little	1	Other	Good	No	Yes	No
43003.5	35	62	181	35	Yes	Earlier than 6 months ago	Yes	Less than 6 months	1 month	1	Female	Higher education (college and/or university)	City	A little	Absolutely Not	Absolutely Not	Absolutely Not	Absolutely Not	A little	A little	A little	A little	A little	Absolutely Not	A little	Absolutely Not	Absolutely Not	Absolutely Not	Absolutely Not	Absolutely Not	A little	Absolutely Not	Absolutely Not	A little	A little	A little	A little	Absolutely Not	Absolutely Not	A little	A little	A little	Absolutely Not	2	Other	Good	No	No	No
43003.5	30	52	172	27	Yes	From 1 to 3 years	Yes	From 1 to 3 years	2,5 year	1	Female	Higher education (college and/or university)	City	A little	A little	A little	Quite much	A little	Very much	Very much	Very much	Very much	A little	A little	A little	Very much	Very much	Very much	Very much	Very much	Very much	Absolutely Not	Very much	Moderately	Very much	Very much	A little	Absolutely Not	Very much	Quite much	Very much	Very much	Very much	10	Spine diseases, Gastritis	Moderate	No	Yes	Yes
43003.5	35	51	160	32	Yes	More than 3 years	Yes	Longer than 3 years	3 year and 4 months	1	Female	Higher education (college and/or university)	City	A little	Absolutely Not	A little	A little	A little	Quite much	A little	Very much	A little	A little	Absolutely Not	Absolutely Not	A little	A little	A little	A little	Quite much	Quite much	A little	A little	Absolutely Not	Quite much	A little	A little	A little	A little	A little	Moderately	Moderately	A little	2	Other	Good	No	No	No
43003.5	7	23	125	2	Yes	More than 3 years	Yes	Longer than 3 years	5 year	1	Female	Basic	City	Quite much	Quite much	Quite much	Very much	Quite much	Very much	Very much	Quite much	Absolutely Not	Quite much	Quite much	Absolutely Not	Very much	Quite much	Very much	Quite much	Very much	Quite much	Quite much	Quite much	Quite much	Very much	Quite much	Moderately	Absolutely Not	Quite much	Moderately	Very much	Very much	Quite much	1	Other	Quite good	No	No	No
43003.5	31	50	156	30	Yes	From 1 to 3 years	Yes	From 1 to 3 years	1 year and 7 months	1	Female	Higher education (college and/or university)	City	A little	A little	A little	A little	A little	A little	A little	Absolutely Not	Absolutely Not	A little	A little	A little	Absolutely Not	Absolutely Not	Absolutely Not	A little	A little	A little	A little	Absolutely Not	A little	A little	A little	Absolutely Not	Absolutely Not	A little	A little	A little	Absolutely Not	Absolutely Not	1	Arterial hypertension	Quite good	No	No	Yes
43003.5	48	70	172	46	Yes	From 1 to 3 years	Yes	From half of the year to one year	about 1,5 year	0.75	Female	Higher education (college and/or university)	City	Very much	Quite much	A little	A little	A little	Very much	Very much	Quite much	Very much	A little	A little	Very much	A little	Very much	Very much	Very much	Quite much	A little	Very much	Quite much	Very much	Quite much	Very much	Moderately	Very much	Very much	Quite much	Very much	Moderately	A little	10	Stenocardy, Reumatic athritis, Spine diseases, Chronic Bronchitis, Emphysema	Quite good	Yes	Yes	Yes
43003.5	19	64	169	18	Yes	From half of the year to one year	Yes	From half of the year to one year	About a year	1	Female	Secondary	City	A little	Absolutely Not	Absolutely Not	Absolutely Not	Absolutely Not	Absolutely Not	Quite much	Very much	A little	Absolutely Not	Absolutely Not	A little	A little	Absolutely Not	Absolutely Not	Absolutely Not	Absolutely Not	Absolutely Not	Absolutely Not	Absolutely Not	Moderately	Very much	A little	Absolutely Not	Absolutely Not	Absolutely Not	Absolutely Not	Moderately	Absolutely Not	Absolutely Not	3	Diabetes	Quite good	No	No	No
43003.6	35	63	168	31	No	More than 3 years	Yes	Longer than 3 years	4 years	1	Female	Higher education (college and/or university)	City	Quite much	Very much	Quite much	Absolutely Not	A little	Very much	Very much	Very much	Absolutely Not	Absolutely Not	Absolutely Not	Absolutely Not	Very much	A little	A little	A little	A little	A little	Very much	Absolutely Not	Quite much	Very much	Moderately	Quite much	Very much	Quite much	Very much	Very much	Moderately	A little	1	Other	Good	No	No	No
43003.6	36	62	173	33	Yes	From 1 to 3 years	Yes	From 1 to 3 years	2 years	1	Female	Professional education	City	A little	A little	A little	Absolutely Not	A little	A little	A little	Absolutely Not	A little	Absolutely Not	Absolutely Not	A little	Absolutely Not	Absolutely Not	A little	Absolutely Not	A little	A little	A little	A little	A little	A little	A little	Absolutely Not	A little	Absolutely Not	A little	A little	A little	Absolutely Not	15	Other	Quite bad	Yes	Yes	Yes
43003.6	60	67	167	56	Yes	More than 3 years	Yes	Longer than 3 years	4 years	1	Female	Higher education (college and/or university)	Village	Quite much	A little	Quite much	A little	Quite much	Very much	Very much	Quite much	Quite much	A little	A little	A little	Very much	Very much	Very much	Very much	Very much	Very much	Very much	Very much	Moderately	Very much	Very much	Very much	Absolutely Not	Very much	Very much	Very much	Very much	Very much	1	Hypercholesterolemia	Moderate	No	Yes	Yes
43003.7	26	56	172	20	No	More than 3 years	Yes	Longer than 3 years	6 years	0.75	Female	Higher education (college and/or university)	City	Very much	Absolutely Not	A little	Absolutely Not	A little	Very much	Very much	Very much	A little	Absolutely Not	Absolutely Not	A little	A little	Absolutely Not	Quite much	Absolutely Not	Absolutely Not	A little	Absolutely Not	Absolutely Not	Quite much	Very much	A little	Moderately	Absolutely Not	Absolutely Not	Absolutely Not	Very much	A little	Absolutely Not	3	Other	Quite good	Yes	No	No
43003.7	32	75	168	32	No	Earlier than 6 months ago	Yes	Less than 6 months	2 months	1	Female	Higher education (college and/or university)	City	Very much	A little	A little	A little	Absolutely Not	Very much	Very much	Very much	Absolutely Not	A little	Absolutely Not	A little	A little	Absolutely Not	A little	Quite much	Absolutely Not	Quite much	Quite much	A little	Quite much	Very much	Moderately	Quite much	Absolutely Not	Moderately	Quite much	Quite much	Moderately	A little	15	Other	Good	No	Yes	No
43003.8	43	92	188	39	Yes	More than 3 years	Yes	Longer than 3 years	4 years	1	Male	Professional education	City	Very much	Quite much	A little	A little	A little	Quite much	Quite much	Absolutely Not	A little	A little	A little	A little	Very much	Very much	Absolutely Not	Very much	Very much	Absolutely Not	Absolutely Not	A little	Quite much	Very much	Quite much	Moderately	Absolutely Not	Very much	Very much	Very much	A little	A little	Almost every month	Arterial hypertension, Other	Moderate	Yes	No	No
43003.9	35	50	165	30	No	More than 3 years	Yes	Longer than 3 years	7 years	1	Female	Higher education (college and/or university)	City	Absolutely Not	Absolutely Not	Absolutely Not	Absolutely Not	Absolutely Not	A little	Very much	Very much	Quite much	Absolutely Not	Absolutely Not	Absolutely Not	Absolutely Not	Absolutely Not	Quite much	Absolutely Not	Absolutely Not	Absolutely Not	Absolutely Not	Absolutely Not	A little	Very much	Absolutely Not	Moderately	A little	Absolutely Not	Quite much	Quite much	Quite much	Absolutely Not	5	Hypercholesterolemia, Other	Quite good	No	Yes	No
43003.9	32	61	166	26	Yes	More than 3 years	Yes	Longer than 3 years	6 years	1	Female	Higher education (college and/or university)	City	A little	A little	A little	A little	A little	A little	A little	A little	A little	Absolutely Not	A little	A little	A little	Absolutely Not	A little	A little	A little	A little	A little	A little	A little	A little	Absolutely Not	Absolutely Not	Absolutely Not	A little	A little	A little	Absolutely Not	A little	2	Arterial hypertension	Moderate	No	Yes	Yes
43003.9	32	67	166	28	No	More than 3 years	Yes	Longer than 3 years	4 years	1	Female	Higher education (college and/or university)	Village	A little	A little	A little	A little	A little	A little	A little	A little	A little	Absolutely Not	A little	A little	A little	Absolutely Not	A little	A little	A little	Absolutely Not	A little	A little	Moderately	Very much	Absolutely Not	A little	Absolutely Not	A little	Very much	Very much	A little	Absolutely Not	10	Gastritis	Moderate	No	Yes	Yes
43003.9	37	60	168	35	Yes	From 1 to 3 years	Yes	From 1 to 3 years	1 year and 9 months	1	Female	Higher education (college and/or university)	City	A little	A little	A little	A little	A little	A little	A little	A little	A little	Absolutely Not	Absolutely Not	A little	A little	Absolutely Not	Absolutely Not	Absolutely Not	Absolutely Not	Absolutely Not	A little	A little	A little	A little	A little	Absolutely Not	A little	Absolutely Not	A little	A little	A little	Absolutely Not	10	Spine diseases	Moderate	Yes	Yes	Yes
43003.9	38	62	164	37	Yes	From half of the year to one year	Yes	From 1 to 3 years	2	0.75	Female	Higher education (college and/or university)	City	Very much	Quite much	A little	A little	A little	Quite much	Quite much	Quite much	Quite much	Absolutely Not	A little	A little	A little	A little	A little	A little	A little	A little	Quite much	A little	Quite much	Very much	Quite much	Quite much	Absolutely Not	A little	Quite much	Quite much	Quite much	Quite much	1	Hypercholesterolemia, Spine diseases, Other	Moderate	No	No	Yes
43004	22	56	164	1	Yes	More than 3 years	Yes	Longer than 3 years	22 years	0.75	Female	Secondary	City	A little	Absolutely Not	A little	A little	Absolutely Not	Quite much	Very much	Quite much	Absolutely Not	Absolutely Not	Absolutely Not	A little	Absolutely Not	Absolutely Not	Absolutely Not	Absolutely Not	A little	Absolutely Not	Absolutely Not	A little	Absolutely Not	Very much	Absolutely Not	Absolutely Not	Absolutely Not	Absolutely Not	Quite much	Very much	A little	Absolutely Not	2	Other	Quite good	No	No	No
43004	22	64	180	22	Yes	Earlier than 6 months ago	Yes	Less than 6 months	3 months	1	Male	Secondary	City	Quite much	Quite much	A little	Quite much	A little	Quite much	Very much	A little	Very much	Quite much	A little	A little	Very much	A little	Very much	Quite much	Quite much	Absolutely Not	Very much	Very much	Quite much	Very much	Quite much	Quite much	Absolutely Not	A little	Very much	Very much	A little	A little	10	Diabetes, Gastritis	Quite bad	No	No	No
43004	39	53	164	35	Yes	More than 3 years	Yes	Longer than 3 years	4 months	1	Female	Higher education (college and/or university)	City	Quite much	A little	A little	Very much	A little	Very much	Very much	Very much	Quite much	A little	A little	Quite much	Very much	Absolutely Not	A little	A little	A little	Very much	A little	Quite much	Absolutely Not	Quite much	Quite much	Absolutely Not	A little	Moderately	A little	Very much	Absolutely Not	Absolutely Not	1	Rheumatic arthritis, gastritis, osteoporosis	Quite good	Yes	Yes	No
43004	36	60	176	33	Yes	From 1 to 3 years	Yes	From 1 to 3 years	3 years	1	Female	Higher education (college and/or university)	City	A little	A little	A little	Absolutely Not	A little	A little	A little	Quite much	Quite much	Absolutely Not	Absolutely Not	Absolutely Not	A little	Absolutely Not	A little	A little	A little	A little	Absolutely Not	Absolutely Not	Absolutely Not	Very much	A little	Absolutely Not	Absolutely Not	A little	Very much	Very much	Very much	A little	1	Other	Quite good	No	Yes	Yes
43004.4	41	62	161	40	Yes	From half of the year to one year	Yes	From half of the year to one year	1 year	0.75	Female	Higher education (college and/or university)	City	A little	Absolutely Not	Absolutely Not	A little	Absolutely Not	A little	Quite much	Quite much	Quite much	Absolutely Not	Absolutely Not	A little	A little	Absolutely Not	A little	A little	A little	A little	A little	A little	A little	A little	A little	A little	A little	Moderately	Quite much	Moderately	Absolutely Not	Absolutely Not	1	Other	Good	No	No	No
43004.4	32	64	175	27	Yes	More than 3 years	Yes	Longer than 3 years	5 years and 3 months	1	Female	Secondary	City	A little	Absolutely Not	Absolutely Not	Absolutely Not	A little	A little	A little	Very much	Very much	Absolutely Not	Absolutely Not	Absolutely Not	Absolutely Not	Absolutely Not	A little	Absolutely Not	Absolutely Not	A little	A little	Absolutely Not	Absolutely Not	Moderately	A little	Absolutely Not	Absolutely Not	Absolutely Not	A little	Very much	Absolutely Not	Absolutely Not	6	Other	Good	No	Yes	Yes
43004.4	32	58	164	2	Yes	More than 3 years	Yes	Longer than 3 years	30 years	0.75	Female	Higher education (college and/or university)	City	A little	Quite much	Very much	Very much	Absolutely Not	A little	Very much	Quite much	Quite much	Absolutely Not	A little	A little	A little	Absolutely Not	A little	Absolutely Not	A little	Absolutely Not	A little	A little	A little	Moderately	Moderately	A little	Absolutely Not	Absolutely Not	A little	Very much	Quite much	Absolutely Not	0	Heart Failure	Moderate	Yes	No	No
43004.4	31	66	170	30	Yes	From half of the year to one year	Yes	From half of the year to one year	10 months	1	Female	Higher education (college and/or university)	City	Quite much	A little	A little	Absolutely Not	A little	Very much	Very much	Very much	A little	A little	Absolutely Not	A little	Absolutely Not	Absolutely Not	A little	Quite much	A little	Quite much	Quite much	A little	Moderately	Very much	A little	Moderately	Quite much	Moderately	Very much	Very much	Quite much	Moderately	5	Other	Quite good	No	No	No
43004.5	41	63	169	41	Yes	From half of the year to one year	Yes	From half of the year to one year	6 months	1	Female	Higher education (college and/or university)	City	Very much	A little	A little	A little	A little	Very much	Very much	Quite much	Quite much	Absolutely Not	Absolutely Not	Absolutely Not	A little	Absolutely Not	A little	A little	Absolutely Not	A little	Absolutely Not	Absolutely Not	Moderately	Very much	A little	Absolutely Not	Absolutely Not	A little	Quite much	Very much	Quite much	Absolutely Not	3	Other	Good	No	No	No
43004.5	34	57	173	29	Yes	More than 3 years	Yes	Longer than 3 years	5 years and 5 months	1	Female	Higher education (college and/or university)	City	Quite much	A little	Very much	A little	A little	Very much	Quite much	Quite much	Very much	A little	A little	A little	A little	Absolutely Not	A little	Quite much	A little	A little	Very much	A little	Moderately	Very much	A little	Absolutely Not	Absolutely Not	A little	Very much	Quite much	Absolutely Not	Absolutely Not	6	Other	Moderate	No	No	Yes
43004.6	30	117	197	30	Yes	Earlier than 6 months ago	Yes	Less than 6 months	3 months	1	Male	Higher education (college and/or university)	City	Very much	Quite much	Quite much	Quite much	Absolutely Not	Absolutely Not, Very much	Very much	A little, Very much	Very much	Absolutely Not	Absolutely Not	A little	Quite much	Absolutely Not	Quite much	Quite much	Quite much	Quite much	A little	A little	Very much	Very much	Quite much	Quite much	Moderately	Quite much	Quite much	Very much	Quite much	Moderately	2	Arterial hypertension, Gastritis	Moderate	No	Yes	Yes
43004.7	53	50	156	50	Yes	More than 3 years	Yes	Longer than 3 years	3 years and 6 months	1	Female	Professional education	City	A little	Absolutely Not	Absolutely Not	Absolutely Not	Absolutely Not	A little	A little	A little	Absolutely Not	Absolutely Not	Absolutely Not	Absolutely Not	Absolutely Not	Absolutely Not	A little	Absolutely Not	A little	Absolutely Not	Absolutely Not	Absolutely Not	A little	A little	A little	A little	Absolutely Not	Absolutely Not	A little	A little	Absolutely Not	A little	5	Spine diseases, Gastritis, Osteoporosis, Other	Quite good	No	No	Yes
43004.7	23	82	184	1	Yes	From half of the year to one year	Yes	Longer than 3 years	22 years	0.75	Male	Higher education (college and/or university)	City	Quite much	Very much	Very much	Very much	Quite much	Very much	Very much	A little	A little	A little	A little	Quite much	Very much	Absolutely Not	A little	Quite much	Quite much	Absolutely Not	A little	Very much	Moderately	Very much	Very much	Very much	Quite much	Quite much	Very much	Very much	Moderately	Quite much	5	Chronic Bronchitis, Emphysema, Other	Moderate	No	Yes	No
43004.9	43	55	162	41	Yes	From 1 to 3 years	Yes	From 1 to 3 years	1 year and 3 months	1	Female	Higher education (college and/or university)	City	A little	A little	A little	A little	Absolutely Not	A little	Very much	Quite much	Quite much	Absolutely Not	A little	A little	Absolutely Not	Absolutely Not	A little	Absolutely Not	A little	A little	Absolutely Not	A little	A little	Quite much	Absolutely Not	Absolutely Not	Absolutely Not	Absolutely Not	Moderately	Moderately	A little	Absolutely Not	0	Other	Good	No	No	No
43004.9	55	57	176	49	No	More than 3 years	Yes	Longer than 3 years	6 years	1	Female	Higher education (college and/or university)	City	A little	Absolutely Not	Absolutely Not	Absolutely Not	Absolutely Not	A little	Very much	Very much	Absolutely Not	A little	Absolutely Not	Absolutely Not	Absolutely Not	Absolutely Not	A little	Absolutely Not	Absolutely Not	A little	Absolutely Not	Absolutely Not	Absolutely Not	Quite much	A little	Absolutely Not	Absolutely Not	Absolutely Not	Absolutely Not	A little	Moderately	A little	1	Osteoporosis	Quite good	No	No	Yes
43004.9	18	67	178	14	Yes	More than 3 years	Yes	From half of the year to one year	More than 3 years	1	Female	Secondary	City	A little	Absolutely Not	Absolutely Not	Absolutely Not	Absolutely Not, Quite much	Quite much	Absolutely Not	Quite much	Absolutely Not	Absolutely Not	Absolutely Not	Absolutely Not	Quite much	Absolutely Not	Quite much	Absolutely Not	A little	Absolutely Not	Very much	Absolutely Not	A little	Very much	Quite much	Absolutely Not, A little	Absolutely Not	Absolutely Not	Quite much	Very much	Very much	A little	1	Other	Quite good	Yes	No	No
43005.9	43	63	167	43	Yes	Earlier than 6 months ago	Yes	Less than 6 months	3 weeks	0.75	Female	Higher education (college and/or university)	City	A little	A little	A little	A little	Absolutely Not	A little	A little	Absolutely Not	A little	Absolutely Not	A little	A little	A little	Absolutely Not	Absolutely Not	A little	A little	A little	A little	A little	A little	A little	A little	Absolutely Not, A little	Absolutely Not	A little	A little	A little	A little	A little	3	Gastritis	Quite bad	No	No	Yes
43006.9	30	43	162	30	Yes	Earlier than 6 months ago	Yes	Less than 6 months	4 months	0.75	Female	Higher education (college and/or university)	City	A little	A little	A little	A little	Absolutely Not	A little	Quite much	Quite much	Absolutely Not	Absolutely Not	A little	A little	Very much	Absolutely Not	A little	Absolutely Not	A little	Quite much	Quite much	A little	A little	Quite much	A little	A little	Absolutely Not	A little	A little	A little	Absolutely Not	Absolutely Not	5	Other	Quite good	Yes	No	No
43007.4	29	108	188	29	Yes	Earlier than 6 months ago	Yes	Less than 6 months	4 months	1	Male	Higher education (college and/or university)	City	Quite much	A little	A little	Absolutely Not	A little	Quite much	Quite much	Quite much	Quite much	A little	Absolutely Not	A little	A little	A little	A little	A little	A little	A little	A little	A little	Moderately	Quite much	A little	A little	A little	A little	Moderately	Quite much, Very much	A little	A little	20	Spine diseases, Other	Quite bad	No	No	Yes
43012.3	34	154	170	33	No	From half of the year to one year	Yes	From half of the year to one year	6 months	1	Female	Secondary	City	A little	Absolutely Not	A little	Absolutely Not	Quite much	Very much	Very much	A little	A little	Absolutely Not	A little	A little	A little	Quite much	Quite much	A little	A little	Quite much	A little	A little	A little	Very much	Quite much	A little	Moderately	Absolutely Not	A little	Very much	Very much	Moderately	25	Arterial hypertension	Moderate	No	Yes	Yes
43013.6	43	69	166	41	Yes	From 1 to 3 years	Yes	From 1 to 3 years	2 year and 8 months	1	Female	Higher education (college and/or university)	Town	A little	A little	Absolutely Not	Absolutely Not	A little	A little	A little	A little	Absolutely Not	Absolutely Not	Absolutely Not	Absolutely Not	Absolutely Not	Absolutely Not	Absolutely Not	Absolutely Not	A little	Absolutely Not	A little	Absolutely Not	A little	A little	A little	Absolutely Not	A little	A little	A little	A little	Absolutely Not	Absolutely Not	1	Hypercholesterolemia, Spine diseases	Quite good	No	Yes	No
43021.6	23	63	181	23	Yes	Earlier than 6 months ago	Yes	Less than 6 months	4 months	1	Female	Higher education (college and/or university)	City	Very much	Quite much	Quite much	Very much	Quite much	Very much	Very much	Quite much	Very much	Quite much	Quite much	A little	A little	Absolutely Not	Very much	Quite much	Very much	Quite much	Quite much	Quite much	Quite much	Very much	Quite much	Moderately	A little	Quite much	Quite much	Very much	Very much	A little	15	Spine diseases, Gastritis	Quite good	Yes	Yes	Yes
43080	41	54	169	40	Yes	From half of the year to one year	Yes	From half of the year to one year	11 months	1	Female	Higher education (college and/or university)	Town	A little	A little	A little	A little	Absolutely Not	A little	A little	Quite much	A little	Absolutely Not	Absolutely Not	A little	A little	Absolutely Not	A little	A little	A little	A little	Absolutely Not	A little	A little	Very much	Quite much	Absolutely Not	Very much	Moderately	Moderately	Very much	Quite much	Absolutely Not	2	Arterial hypertension	Quite good	No	Yes	Yes
43080	3	14	94	3	Yes	From half of the year to one year	Yes	From half of the year to one year	7 months	1	Male	Basic	City	A little	Absolutely Not	A little	Absolutely Not	A little	A little	A little	Very much	Quite much	Absolutely Not	Absolutely Not	Absolutely Not	Absolutely Not	A little	A little	A little	A little	Absolutely Not	Absolutely Not	Absolutely Not	A little	Very much	Quite much	Moderately	A little	Absolutely Not	Quite much	Quite much	A little	Absolutely Not	4	Other	Quite good	No	No	No
43080	24	50	156	21	Yes	More than 3 years	Yes	Longer than 3 years	3 years, 7 months	0.75	Female	Higher education (college and/or university)	City	Very much	Quite much	Very much	Very much	Very much	Very much	Quite much	Quite much	Very much	A little	Quite much	Absolutely Not	A little	A little	Quite much	Quite much	Very much	A little	A little	Very much	Moderately	Quite much	Quite much	Moderately	Quite much	Moderately	Quite much	Quite much	Quite much	Quite much	2	Rheumatic arthritis, Spine diseases, Gastritis	Quite good	Yes	Yes	Yes
43080.1	9	35	140	8	Yes	Earlier than 6 months ago	Yes	Less than 6 months	2 months	0.75	Female	Basic	City	Absolutely Not	Absolutely Not	A little	Quite much	A little	A little	A little	A little	A little	A little	A little	A little	A little	A little	A little	Quite much	A little	Absolutely Not	Absolutely Not	A little	Absolutely Not	Very much	Moderately	Absolutely Not	Absolutely Not	Absolutely Not	Quite much	Very much	Absolutely Not	Absolutely Not	10	Diabetes, Bronchinė astma, Other	Quite good	No	No	No
43080.2	41	72	176	38	Yes	From 1 to 3 years	Yes	From 1 to 3 years	3 years	1	Female	Higher education (college and/or university)	Town	A little	Absolutely Not	A little	Quite much	A little	A little	Very much	A little	A little	Absolutely Not	Absolutely Not	A little	Quite much	Absolutely Not	Quite much	Absolutely Not	A little	A little	Absolutely Not	Absolutely Not	Absolutely Not	Quite much	A little	Moderately	Absolutely Not	A little	Moderately	Moderately	Absolutely Not	A little	4	Other	Quite good	No	Yes	No
43080.3	60	61	167	56	Yes	More than 3 years	Yes	Longer than 3 years	4 years	1	Female	Higher education (college and/or university)	Village	Very much	Quite much	Quite much	A little	Very much	Very much	Very much	Very much	A little	Absolutely Not	Absolutely Not	A little	Absolutely Not	Very much	Very much	Quite much	Very much	Quite much	Very much	Quite much	Moderately	Very much	Very much	Very much	Very much	Quite much	Moderately	Very much	Quite much	Very much	2	Hypercholesterolemia	Good	No	Yes	Yes
43080.3	58	98	168	47	No	More than 3 years	Yes	Longer than 3 years	11 months	1	Female	Higher education (college and/or university)	City	Quite much	Very much	Very much	A little	Absolutely Not	Absolutely Not	Quite much	Very much	Quite much	Absolutely Not	A little	Quite much	Quite much	Absolutely Not	Quite much	Absolutely Not	Quite much	A little	Absolutely Not	A little	Moderately	Very much	A little	Moderately	Absolutely Not	Absolutely Not	Quite much	Quite much	Absolutely Not	Absolutely Not	-	Arterial hypertension	Good	No	Yes	No
43080.4	29	60	166	26	Yes	More than 3 years	Yes	Longer than 3 years	3 years	1	Female	Higher education (college and/or university)	City	Very much	Very much	Quite much	Quite much	Very much	Very much	Very much	Absolutely Not	Absolutely Not	A little	Quite much	Quite much	Quite much	Quite much	Very much	Very much	Very much	Very much	Very much	Very much	Moderately	Very much	Very much	Moderately	A little	A little	Very much	Very much	Very much	Very much	12	Arterial hypertension, Gastritis	Bad	Yes	Yes	No
43080.4	54	96	158	53	Yes	From 1 to 3 years	Yes	From 1 to 3 years	1,6 year	1	Female	Higher education (college and/or university)	City	Absolutely Not	A little	A little	Quite much	Absolutely Not	A little	A little	Very much	Very much	Absolutely Not	Absolutely Not	A little	Absolutely Not	Absolutely Not	A little	Absolutely Not	A little	Very much	Absolutely Not	A little	A little	Very much	A little	Moderately	Absolutely Not	Absolutely Not	Quite much	Quite much	Absolutely Not	Absolutely Not	1	Spine diseases	Quite good	No	No	Yes
43080.4	25	52	159	25	Yes	Earlier than 6 months ago	Yes	Less than 6 months	4 months	1	Female	Higher education (college and/or university)	City	A little	Absolutely Not	A little	A little	Absolutely Not	A little	A little	Absolutely Not	A little	Absolutely Not	Absolutely Not	A little	A little	Absolutely Not	Absolutely Not	Absolutely Not	A little	A little	Absolutely Not	A little	Absolutely Not	A little	Absolutely Not	Absolutely Not	Absolutely Not	Absolutely Not	A little	A little	Absolutely Not	Absolutely Not	10	Other	Quite good	No	No	Yes
43080.4	40	63	167	37	Yes	More than 3 years	Yes	Longer than 3 years	3 year 3 months	1	Female	Higher education (college and/or university)	City	A little	A little	A little	Absolutely Not	Absolutely Not	A little	A little	Absolutely Not	Absolutely Not	Absolutely Not	A little	Absolutely Not	A little	Absolutely Not	Absolutely Not	Absolutely Not	Absolutely Not	A little	Absolutely Not	A little	Absolutely Not	A little	A little	Absolutely Not	Absolutely Not	Absolutely Not	A little	A little	A little	Absolutely Not	3	Other	Quite good	No	No	No
43080.4	42	65	160	41	Yes	Earlier than 6 months ago	Yes	Less than 6 months	1 month	0.75	Female	Higher education (college and/or university)	City	Very much	Very much	Very much	Very much	Quite much	Very much	Very much	Quite much	Very much	Quite much	Very much	Very much	Quite much	Very much	Very much	Quite much	Very much	Very much	Quite much, Very much	Very much	Quite much	Very much	Very much	Quite much	Very much	Quite much	Very much	Very much	Very much	Quite much	Many times this year	Heart Failure, Other	Moderate	No	No	No
43080.6	29	61	176	28	Yes	From 1 to 3 years	Yes	From 1 to 3 years	1 year and 6 months	1	Female	Higher education (college and/or university)	City	Very much	Very much	Very much	Quite much	Absolutely Not	Very much	Very much	Very much	A little	A little	A little	Quite much	Very much	Absolutely Not	Very much	Quite much	Quite much	A little	Very much	Quite much	Quite much	Very much	Quite much	Moderately	Absolutely Not	Quite much	Very much	Very much	Very much	Quite much	5	Diabetes	Moderate	No	Yes	No
43080.6	32	58	164	2	Yes	More than 3 years	Yes	Longer than 3 years	30 years	0.75	Female	Higher education (college and/or university)	City	A little	A little	A little	A little	A little	A little	Very much	Quite much	Quite much	Absolutely Not	Absolutely Not	A little	A little	Absolutely Not	Absolutely Not	Absolutely Not	Quite much	Very much	Very much	A little	A little	Very much	Quite much	Moderately	Absolutely Not	A little	Quite much	Very much	Quite much	Moderately	1	Stenocardia	Moderate	Yes	No	No
43080.7	33	53	167	33	No	Earlier than 6 months ago	Yes	Less than 6 months	4 years	0.25	Female	Higher education (college and/or university)	City	A little	A little	Very much	Very much	Quite much	Quite much	Very much	Quite much	Very much	Absolutely Not	A little	Very much	Very much	Absolutely Not	Absolutely Not	Absolutely Not	A little	Quite much	A little	A little	A little	Quite much	Moderately	Moderately	A little	A little	A little	Moderately	A little	Absolutely Not	5	Other	Quite good	No	No	No
43080.8	34	54	167	28	Yes	From half of the year to one year	No	Less than 6 months	Not yet	0.25	Female	Professional education	City	A little	A little	A little	A little	A little	A little	A little	A little	A little	A little	A little	A little	A little	A little	A little	A little	A little	A little	A little	A little	A little	A little	A little	A little	A little	A little	A little	A little	A little	A little	12	Other	Bad	No	No	No
43080.8	54	68	167	53	Yes	From 1 to 3 years	Yes	From 1 to 3 years	1,5 years	1	Female	Higher education (college and/or university)	City	Quite much	Quite much	Quite much	Quite much	Quite much	Quite much	Quite much	A little	A little	A little	A little	Very much	Very much	A little	Very much	Very much	Very much	Very much	A little	Very much	Moderately	Quite much	Very much	Moderately	Absolutely Not	Moderately	Moderately	Moderately	Moderately	Moderately	6	Hypercholesterolemia, Gastritis, Osteoporosis	Quite bad	No	Yes	Yes
43080.8	54	68	167	53	Yes	From 1 to 3 years	Yes	From 1 to 3 years	1,5 years	1	Female	Higher education (college and/or university)	City	Quite much	Quite much	Quite much	Quite much	Quite much	Quite much	Quite much	A little	A little	A little	A little	Very much	Very much	A little	Very much	Very much	Very much	Very much	A little	Very much	Moderately	Quite much	Very much	Moderately	Absolutely Not	Moderately	Moderately	Moderately	Moderately	Moderately	6	Hypercholesterolemia, Gastritis, Osteoporosis	Quite bad	No	Yes	Yes
43080.9	34	57	169	33	Yes	From half of the year to one year	Yes	From half of the year to one year	10 months	0.75	Female	Higher education (college and/or university)	City	A little	A little	A little	A little	Absolutely Not	Quite much	Quite much	A little	A little	Absolutely Not	Absolutely Not	Absolutely Not	A little	A little	Absolutely Not	A little	Absolutely Not	A little	Absolutely Not	A little	A little	Very much	Quite much	A little	Very much	A little	Quite much	Very much	Quite much	A little	4	Other	Quite good	No	No	Yes
43080.9	33	83	183	28	No	More than 3 years	Yes	Longer than 3 years	4-5 years	1	Male	Higher education (college and/or university)	Village	Quite much	Absolutely Not	Absolutely Not	Absolutely Not	Absolutely Not	A little	Quite much	Quite much	Quite much	Absolutely Not	Absolutely Not	Absolutely Not	Absolutely Not	Absolutely Not	A little	Absolutely Not	A little	A little	Absolutely Not	Absolutely Not	A little	Moderately	A little	A little	Absolutely Not	Absolutely Not	A little	Moderately	Moderately	Absolutely Not	0	Other	Good	No	No	No
43081	36	54	168	34	Yes	From 1 to 3 years	Yes	From 1 to 3 years	2 years 11 months	1	Female	Higher education (college and/or university)	City	A little	Absolutely Not	A little	Absolutely Not	Absolutely Not	A little	A little	Absolutely Not	Absolutely Not	Absolutely Not	Absolutely Not	Absolutely Not	A little	Absolutely Not	Absolutely Not	Absolutely Not	A little	A little	Absolutely Not	A little	Absolutely Not	A little	Absolutely Not	Absolutely Not	Absolutely Not	Absolutely Not	Absolutely Not	A little	Absolutely Not	Absolutely Not	2	Spine diseases	Moderate	No	No	No
43081	7	17	116	6	Yes	From 1 to 3 years	Yes	From 1 to 3 years	1 year and 8 months	1	Female	Basic	Village	A little	A little	Absolutely Not	Absolutely Not	Very much	Very much	Quite much	Very much	Quite much	Absolutely Not	A little	A little	Absolutely Not	Very much	Very much	A little	A little	Absolutely Not	Absolutely Not	Absolutely Not	Moderately	Very much	Very much	Absolutely Not	Very much	Very much	Quite much	Very much	Very much	Very much	4	Other	Good	No	No	No
43081.6	36	60	176	33	Yes	From 1 to 3 years	Yes	From 1 to 3 years	From the diagnosis moment	1	Female	Higher education (college and/or university)	City	A little	Absolutely Not	A little	A little	A little	A little	A little	Absolutely Not	Absolutely Not	Absolutely Not	Absolutely Not	Quite much	Absolutely Not	A little	A little	A little	A little	A little	Absolutely Not	Absolutely Not	Moderately	Quite much	A little	Absolutely Not	Absolutely Not	Absolutely Not	A little	A little	Absolutely Not	A little	1	Other	Quite good	Yes	Yes	Yes
43082.1	26	57	160	26	No	From half of the year to one year	Yes	From half of the year to one year	7 months	0.75	Female	Higher education (college and/or university)	City	A little	A little	Quite much	A little	A little	A little	A little	A little	Quite much	A little	Quite much	Absolutely Not	A little	A little	Very much	Very much	A little	Very much	Quite much	Absolutely Not	A little	Very much	Moderately	Moderately	Very much	Very much	Quite much	Quite much	Absolutely Not	Moderately	10	Gastritis	Moderate	No	No	No
43113.9	43	67	167	14	Yes	More than 3 years	Yes	Longer than 3 years	29 years	1	Female	Higher education (college and/or university)	City	Very much	Quite much	Very much	Very much	Very much	Very much	Very much	Absolutely Not	Quite much	Quite much	Quite much	Quite much	Quite much	Quite much	Very much	Very much	Very much	Very much	Very much	Very much	Very much	Quite much	Very much	Quite much	A little	Quite much	Very much	Very much	Very much	Quite much	4	Arterial hypertension, Hypercholesterolemia, Spine diseases, Gastritis	Moderate	No	Yes	No
43115.7	40	66	162	40	Yes	Earlier than 6 months ago	Yes	Less than 6 months	4 months	0.75	Female	Professional education	City	A little	A little	Absolutely Not	Absolutely Not	A little	A little	A little	A little	Absolutely Not	Absolutely Not	Absolutely Not	A little	A little	Absolutely Not	A little	A little	Absolutely Not	Absolutely Not	Absolutely Not	Absolutely Not	A little	A little	A little	Absolutely Not	A little	Absolutely Not	A little	A little	Absolutely Not, A little	Absolutely Not	4	Other	Moderate	Yes	Yes	No
43218.4	34	45	164	33	Yes	From half of the year to one year	Yes	From half of the year to one year	6 years	1	Female	Higher education (college and/or university)	City	Very much	Quite much	Very much	Quite much	Very much	Very much	Very much	Quite much	Very much	A little	A little	Absolutely Not	Very much	Absolutely Not	Very much	Very much	Very much	Very much	Very much	Very much	Quite much	Very much	Very much	A little	Absolutely Not	Very much	Very much	Very much	Very much	Very much	20	Spine diseases, Gastritis	Moderate	Yes	Yes	Yes
43804.8	12	70	159	12	Yes	Earlier than 6 months ago	Yes	Less than 6 months	2 months	0.75	Female	Basic	Village	Quite much	Very much	Quite much	Absolutely Not	Very much	Very much	Very much	Very much	Very much	Very much	Very much	Very much	Very much	Very much	Very much	Very much	Quite much	Very much	Very much	Very much	Very much	Quite much	Very much	Very much	Absolutely Not	Very much	Quite much	Very much	Moderately	Moderately	1	Other	Moderate	Yes	Yes	No
43804.8	3	18	100	2	Yes	From half of the year to one year	Yes	From half of the year to one year	8 months	1	Male	Basic	Village	Very much	Very much	Very much	Very much	Very much	Very much	Very much	A little	Very much	Very much	Very much	Very much	Very much	Very much	Very much	Very much	Very much	Very much	Very much	Very much	Very much	Very much	Very much	Very much	Very much	Very much	Very much	Very much	Very much	Very much	2	Other	Moderate	No	Yes	Yes
43921.4	35	74	160	34	Yes	From half of the year to one year	Yes	From half of the year to one year	6 months	1	Female	Higher education (college and/or university)	City	Quite much	A little, Quite much	Very much	Absolutely Not	A little	Very much	Quite much	Quite much	A little	Absolutely Not	Absolutely Not	A little	Absolutely Not	Absolutely Not	Absolutely Not	A little	A little	A little	Absolutely Not	Absolutely Not	A little	Quite much	Moderately	Moderately	Quite much	Absolutely Not	A little	Very much	Quite much	Absolutely Not, A little	1	Hypercholesterolemia	Moderate	No	No	Yes
43932	52	65	165	48	Yes	More than 3 years	Yes	Longer than 3 years	4 years	1	Female	Professional education	City	A little	Absolutely Not	Absolutely Not	Absolutely Not	Absolutely Not	Absolutely Not	A little	A little	A little	Absolutely Not	Absolutely Not	A little	A little	Absolutely Not	Absolutely Not	Absolutely Not	Absolutely Not	Absolutely Not	Absolutely Not	Absolutely Not	Absolutely Not	A little	Absolutely Not	Absolutely Not	Absolutely Not	Absolutely Not	Absolutely Not	A little	Absolutely Not	Absolutely Not	5	Reumatinis artritas, Spine diseases	Moderate	No	Yes	No
43970.6	51	95	180	51	No	More than 3 years	Yes	Less than 6 months	1 month	1	Male	Professional education	City	Absolutely Not	Absolutely Not	Quite much	A little	Absolutely Not	Absolutely Not	Very much	Absolutely Not	Absolutely Not	Absolutely Not	Absolutely Not	Absolutely Not	Absolutely Not	Absolutely Not	Absolutely Not	Absolutely Not	Quite much	Absolutely Not	Absolutely Not	A little	Absolutely Not	A little	Absolutely Not	Absolutely Not	Absolutely Not	Absolutely Not	Moderately	Very much	Absolutely Not	Absolutely Not	1	Gastritis	Moderate	No	Yes	No
[truncated: 19 more columns]
